# Supplementary material for: The development and validation of different decision-making tools to predict urine culture growth out of urine flow cytometry parameter
Source: PLoS One. 2018 Feb 23;13(2):e0193255. doi: 10.1371/journal.pone.0193255 (PMC5825091; doi:10.1371/journal.pone.0193255)
Supplement: S1 File — (XLS) [file pone.0193255.s001.xls]

## Sheet: data
study_id	age	sex	hospitalisation	diabetes	bladder_catheter	structural_changes	immunosupression	urogenital_diagnosis	discharge_diagnosis_ED	anam_dysuria	anam_pollakisuria	anam_abdominal_pain	anam_flank_pain	anam_ABx_last_4_weeks	clin_fever	clin_suprapubical_pain	culture_urine_nBact	culture_urine_species_1	UF_ery	UF_lc	UF_epithel_cells	UF_cylinder	UF_bact	UF_crystals	UF_yeast	UF_round_epithel_cells	UF_pathologic_cylinder	GrowthNoGrowthMix	cult_positive	mixed_cult
276	49	M	yes	no	no	yes	yes	Unknown infection/fever/sepsis	Infectious disease	no	no	yes	no	no	yes	no	1000	10	15.3	20	24.8	0.4	210.3	0	0	3.8	0	0	0	0
278	55	W	yes	no	no	no	yes	Not specified	Other	no	no	yes	no	no	no	no	0	0	2078.6	16	4.8	0.7	14.7	0	0	3.3	0.6	0	0	0
280	22	W	no	no	no	no	no	Uncomplicated urinary tract infection	genitourinary condition	yes	no	yes	no	yes	no	no	0	0	4.8	24.5	99.9	1	2190	0	0	4	0.6	0	0	0
283	40	M	no	no	no	no	no	Epidydmitis or orchitis	genitourinary condition	no	no	no	no	yes	no	no	0	0	8.1	3.3	0.5	0.3	1.9	0	0	0.5	0	0	0	0
287	40	M	no	no	no	no	no	Unknown infection/fever/sepsis	Infectious disease	no	no	no	no	no	yes	no	1000	10	9.8	69.3	28.8	2	79.5	0.4	0	14.3	1	0	0	0
288	27	W	yes	no	no	no	no	Not specified	Gastrointestinal	no	no	yes	no	yes	no	no	10000	10	37.4	206.1	90.4	0.9	4153	0.4	0	0.8	0.4	2	1	1
290	61	M	yes	yes	no	no	yes	Not specified	Respiratory problem	yes	no	no	no	no	yes	no	1000	10	34	12.4	9.9	0.9	13.7	0	43.1	4.9	0.7	0	0	0
293	69	W	yes	no	no	no	no	Unknown infection/fever/sepsis	Infectious disease	no	no	yes	no	no	yes	no	1000	10	14.3	162.5	14.9	16.5	886.6	0	0	0.8	3.8	0	0	0
294	20	W	yes	no	no	yes	no	Pyelonephritis	genitourinary condition	yes	yes	no	yes	no	no	no	10000	1	53.8	401	1.6	0.1	303.5	0	102	0.4	0.1	1	1	0
295	25	W	no	no	no	no	no	Uncomplicated urinary tract infection	genitourinary condition	yes	no	yes	no	no	no	yes	10000	1	437.4	10000	12.8	1.3	801.1	0	0	0.5	1.3	1	1	0
297	96	W	yes	no	no	no	no	Uncomplicated urinary tract infection	Neurological problem	no	yes	yes	no	no	no	no	100000	1	3020.8	107.8	0.1	0.1	10000	1.3	0	0	0.1	1	1	0
298	72	M	no	no	no	no	yes	Unknown infection/fever/sepsis	Infectious disease	no	no	no	no	no	no	no	0	0	5.4	1.4	1	0.1	2.9	0	0	0.2	0.1	0	0	0
300	74	M	yes	no	yes	yes	no	Urosepsis	Infectious disease	no	no	no	no	no	no	no	0	0	13.7	495	13.1	245	461	0	0	1.4	28.4	0	0	0
301	85	W	yes	no	no	no	no	Unknown infection/fever/sepsis	Infectious disease	no	yes	no	no	no	no	no	10000	1	14.6	260.5	1.9	0.1	4542.3	0	0	0	0	1	1	0
304	67	M	yes	no	no	no	no	Not specified	Gastrointestinal	yes	no	yes	no	no	no	no	0	0	14081.6	58.2	14.6	0.5	2.9	0	0	12.3	0.2	0	0	0
306	32	W	yes	no	no	no	yes	Unknown infection/fever/sepsis	Respiratory problem	no	no	no	no	yes	yes	no	1000	10	5.5	16.2	10.5	0.1	2.9	0	0	4.3	0	0	0	0
307	79	W	no	no	no	no	yes	Uncomplicated urinary tract infection	Respiratory problem	no	no	no	no	no	no	no	10000	1	3	43.4	6.8	0.3	10000	0	0	2.7	0.1	1	1	0
309	83	W	yes	yes	no	no	no	Unknown infection/fever/sepsis	Neurological problem	yes	no	no	no	no	no	no	0	0	11.1	6.5	7.3	1.2	4.9	0	0	5.2	0.9	0	0	0
311	63	M	yes	no	no	no	yes	Not specified	Psychiatric problem, including self-harm	no	no	no	no	no	no	no	1000	10	7.3	1	1	0.1	12.7	0	0	0.5	0.1	0	0	0
313	78	W	yes	no	no	no	no	Not specified	Respiratory problem	no	no	no	no	no	yes	no	1000	10	33.2	43.8	20.4	0.6	420.6	0	0	6.1	0.1	0	0	0
314	71	M	yes	yes	no	no	yes	Unknown infection/fever/sepsis	Infectious disease	no	no	no	no	no	yes	no	1000	10	4.6	8.4	3.5	1.3	3.9	0	0	3.2	0.4	0	0	0
316	38	W	no	no	no	no	no	Unknown infection/fever/sepsis	Infectious disease	no	no	no	no	no	no	no	10000	1	8.9	17.2	11.9	0.1	686	0.1	0	1.3	0	1	1	0
317	70	W	yes	no	no	no	yes	Unknown infection/fever/sepsis	Infectious disease	no	no	yes	no	no	no	no	10000	1	80.1	133.4	2.3	2.3	7704.2	0	0	0.2	0.4	1	1	0
318	56	M	yes	yes	no	no	yes	Unknown infection/fever/sepsis	Infectious disease	no	no	yes	no	no	yes	no	1000	10	31.3	17.6	15.7	9.6	26.5	0.1	0	14.4	4.1	0	0	0
319	65	M	yes	yes	no	no	no	Not specified	Neurological problem	no	no	no	no	no	yes	no	0	0	5.1	1.8	1.4	0.1	5.8	0	0	1.4	0.1	0	0	0
320	60	W	yes	no	no	no	yes	Urosepsis	Infectious disease	no	no	yes	no	yes	yes	no	0	0	91.1	373.1	2.4	0.6	296.8	0	0	0	0	0	0	0
321	67	M	yes	yes	yes	no	no	Urosepsis	Infectious disease	no	no	yes	no	yes	yes	no	1000	0	47.1	123.8	0	0.1	293.8	0	0	0	0.1	0	0	0
322	71	M	yes	yes	no	no	yes	Unknown infection/fever/sepsis	Infectious disease	no	no	no	no	no	no	no	1000	0	4.6	8.4	3.5	1.3	3.9	0	0	3.2	0.4	0	0	0
324	81	M	yes	no	no	no	no	Not specified	Neurological problem	no	no	no	no	no	no	no	0	0	12.1	3.9	0.5	0.1	3.9	0	0	0.4	0	0	0	0
325	80	W	yes	no	no	no	no	Unknown infection/fever/sepsis	Gastrointestinal	no	no	yes	no	no	yes	no	0	0	10.5	45.6	21.6	5.1	2.9	0	0	13.4	3.6	0	0	0
326	87	M	yes	no	no	no	yes	Not specified	Musculoskeletal condition	no	no	no	no	no	no	no	0	0	12.8	16.2	1.6	0.1	1.9	0	0	1.4	0.1	0	0	0
327	53	W	yes	no	no	no	yes	Urosepsis	Infectious disease	no	no	yes	no	yes	no	no	0	0	17.5	129.7	11.1	2	10000	0.8	0	0.8	0.7	0	0	0
328	66	W	yes	yes	no	no	yes	Unknown infection/fever/sepsis	Infectious disease	no	no	no	no	no	no	no	10000	27	2663.5	467.1	164.4	21.5	24.3	0.4	2140.5	33.8	16	1	1	0
329	80	M	yes	no	no	yes	no	Not specified	Gastrointestinal	no	no	yes	no	no	yes	no	1000	10	40.6	8.3	6.7	1.3	36.3	0.4	0	2	1.3	0	0	0
330	74	M	yes	no	no	no	no	Unknown infection/fever/sepsis	Respiratory problem	no	no	no	no	no	yes	no	1000	10	20.9	52.2	34.3	18.3	4.9	1.3	0	22	14.5	0	0	0
331	79	W	yes	yes	no	no	no	Not specified	Neurological problem	no	no	no	no	no	no	no	10000	1	1.6	3.5	1.7	0.6	21.5	0	0	0.5	0.1	1	1	0
332	73	M	yes	yes	no	yes	no	Not specified	Respiratory problem	no	no	no	no	no	no	no	1000	10	17.4	14.1	14.3	2.2	9.8	0	0	2.1	1.5	0	0	0
333	76	M	yes	yes	yes	yes	no	Urosepsis	genitourinary condition	no	no	no	yes	no	no	no	1000	10	67.5	7969.9	13.6	0.6	211.3	0	0	0.7	0.6	0	0	0
336	84	W	yes	no	no	no	no	Unknown infection/fever/sepsis	Neurological problem	no	no	no	no	no	no	no	100000	7	65.5	1530.9	3.3	1.6	10000	0	0	0.1	0	1	1	0
337	78	M	yes	no	no	no	no	Not specified	Neurological problem	no	yes	yes	no	yes	no	no	0	0	67	48.5	8.7	0.9	3.9	0.1	0	6.2	0.3	0	0	0
338	94	W	yes	no	no	no	no	Uncomplicated urinary tract infection	Neurological problem	no	no	no	no	no	no	no	1000	10	32.9	1530.6	17.2	0.3	1338.8	0	0	4.6	0.3	0	0	0
339	27	M	yes	no	no	no	no	Unknown infection/fever/sepsis	Respiratory problem	no	no	no	yes	no	no	no	1000	5	5.6	21.1	2.3	0	160.8	0.2	0	2.1	0	0	0	0
341	34	M	no	yes	no	yes	yes	Not specified	Infectious disease	no	no	no	no	no	yes	no	0	0	7.1	12.5	1	0	0.9	0	0	1	0	0	0	0
342	76	M	yes	yes	yes	yes	no	Urosepsis	Infectious disease	no	no	no	no	no	no	no	10000	1	12.4	138.8	6.5	0.3	16.7	0.1	0	5.4	0.3	1	1	0
343	58	W	yes	no	no	no	yes	Not specified	Respiratory problem	no	no	no	no	no	yes	no	1000	20	5.2	14.1	5.1	0	27.5	0.1	0	0.8	0	0	0	0
344	72	M	yes	no	no	yes	no	Not specified	Respiratory problem	no	no	no	no	yes	yes	no	0	0	3.9	0.4	0	0	0	0.2	0	0	0	0	0	0
345	29	W	yes	no	no	no	yes	Not specified	Other	no	no	no	no	no	no	no	0	0	7	3.5	5.2	0	107.9	0.1	0	1.1	0	0	0	0
346	41	M	yes	no	no	yes	no	Prostatitis	genitourinary condition	yes	no	no	no	no	no	no	1000	1	8336.4	5755.1	8.1	1	1033.1	0	0	0.5	1	0	0	0
347	82	W	yes	yes	yes	no	yes	Not specified	Gastrointestinal	no	no	no	no	no	no	no	1000	13	24.5	63.1	9.2	0	101.1	0.7	0	2.3	0	0	0	0
349	84	W	yes	no	no	no	no	Not specified	Cardiovascular problem	no	no	yes	no	yes	no	no	0	0	43.5	43.8	5.7	0.6	6.8	0.4	0	4.3	0.6	0	0	0
351	38	W	no	no	no	no	no	Urosepsis	genitourinary condition	no	no	no	yes	no	no	no	100000	1	55.4	61.1	52.5	2.3	6427.4	2	0	5.7	1	1	1	0
352	59	M	yes	yes	no	no	no	Kidney infection	genitourinary condition	no	no	no	no	no	no	no	1000	10	301.1	171	36.2	11.3	15.7	0.8	0	25.8	8.6	0	0	0
353	59	W	yes	no	no	no	no	Not specified	Neurological problem	no	no	no	no	no	no	no	0	0	14.3	12.4	4.2	3.4	0.9	0	0	3.8	1.3	0	0	0
354	52	W	no	no	no	no	no	Uncomplicated urinary tract infection	genitourinary condition	yes	yes	no	yes	no	no	no	1000	10	5.7	799.3	5.4	0	83.5	0	0	2.6	0	0	0	0
355	37	W	no	no	no	no	no	Uncomplicated urinary tract infection	genitourinary condition	no	no	no	yes	no	no	yes	10000	6	50.1	8.4	8.9	0	208.3	1.7	0	0.7	0	1	1	0
356	39	W	yes	yes	no	no	no	Unknown infection/fever/sepsis	Infectious disease	no	yes	yes	yes	no	no	no	1000	10	34.2	1199.6	46.3	0	8603.1	0	0	0.2	0	0	0	0
357	92	M	yes	no	no	no	yes	Unknown infection/fever/sepsis	Infectious disease	no	no	no	no	no	yes	no	1000	10	75.9	13.1	8.6	0.7	13.7	0	0	4.3	0.4	0	0	0
358	51	W	no	no	yes	yes	no	Uncomplicated urinary tract infection	genitourinary condition	no	no	no	no	no	yes	no	1000	10	45.4	960	110.2	13.6	10000	1	41.2	0.1	3.4	0	0	0
359	30	M	yes	no	no	no	no	Not specified	Neurological problem	no	no	no	no	no	no	no	0	0	3.9	5.4	1.6	0.3	0.9	0	0	1.4	0	0	0	0
360	70	M	no	yes	no	no	yes	Complicated urinary tract infection	genitourinary condition	no	no	no	no	no	no	yes	100000	5	11.1	3083.1	4.8	0.1	10000	0	0	0.5	0.1	1	1	0
361	74	M	yes	no	no	no	yes	Unknown infection/fever/sepsis	Infectious disease	no	no	no	no	no	no	no	1000	10	5.1	2.2	10.8	3	14.4	1.6	0	5.1	2.9	0	0	0
362	63	W	yes	yes	yes	yes	yes	Urosepsis	Infectious disease	no	no	no	yes	no	no	no	100000	3	31.5	21.5	91.8	37.3	8133.2	1	0	82.9	9.4	1	1	0
364	23	W	yes	no	no	no	yes	Unknown infection/fever/sepsis	Infectious disease	no	no	no	no	yes	no	no	1000	10	26.4	96.3	48.4	0.4	1049.7	0	0	1.4	0.1	0	0	0
366	51	W	yes	no	yes	yes	no	Complicated urinary tract infection	genitourinary condition	no	no	no	no	yes	yes	no	1000	10	16	31.3	24.1	0.7	189.7	0	0	5.7	0	0	0	0
367	62	M	yes	yes	no	no	yes	Not specified	Gastrointestinal	no	no	no	no	yes	no	no	0	0	5.9	3.8	3.5	0	0.9	0	0	1.1	0	0	0	0
368	56	M	yes	no	no	no	no	Kidney infection	Other	no	no	no	no	yes	no	no	0	0	2903.5	246.4	64.9	5.7	53	0	0	48.2	5	0	0	0
369	67	M	yes	yes	no	no	yes	Not specified	Infectious disease	no	no	no	no	no	yes	no	0	0	3.5	5.7	2.1	0.3	5.8	0	0	1.7	0	0	0	0
372	56	M	yes	no	no	no	yes	Not specified	Respiratory problem	no	no	no	no	no	no	no	0	0	12.1	22.2	6.4	2	3.9	0	0	5.5	0.6	0	0	0
373	87	M	yes	no	no	yes	no	Not specified	Infectious disease	no	no	no	no	yes	no	no	0	0	17.6	11.1	14.3	2.8	1.9	0.1	0	5.2	1.8	0	0	0
375	73	W	yes	yes	no	no	yes	Not specified	Respiratory problem	no	yes	no	no	no	yes	no	1000	10	11.2	2.6	2.4	0	11.7	0	0	0.4	0	0	0	0
376	32	W	no	no	no	no	no	Not specified	Infectious disease	no	no	no	no	no	yes	no	1000	10	7.7	6.1	8.1	0.1	247.6	0	0	0.7	0.1	0	0	0
377	20	W	no	no	no	no	no	Complicated urinary tract infection	genitourinary condition	yes	yes	yes	yes	no	no	yes	0	0	1495.4	1569.5	16	0	128.7	0	0	1	0	0	0	0
380	77	W	no	yes	no	yes	yes	Pyelonephritis	genitourinary condition	no	no	no	no	no	no	no	100000	1	6.7	185.3	3.5	0.4	10000	0.1	0	0.4	0	1	1	0
381	70	W	yes	no	no	no	no	Not specified	Neurological problem	no	no	no	no	no	no	no	10000	10	141.4	32.2	9.7	2.5	1087.3	1.3	526.3	5	1.4	2	1	1
382	59	W	yes	no	no	yes	yes	Complicated urinary tract infection	trauma	no	no	yes	no	yes	no	yes	0	0	17.8	8.6	1	0	4.9	0	0	0.7	0	0	0	0
384	59	W	yes	no	no	yes	yes	Not specified	Infectious disease	no	no	no	no	no	no	no	10000	10	63.4	34.3	22.9	1.5	150.3	0	0	9.3	0.6	2	1	1
387	67	W	yes	no	no	yes	yes	Not specified	Infectious disease	no	no	no	no	no	yes	no	1000	10	17.5	6.4	38.4	0.4	123.8	0.1	0	2.7	0.3	0	0	0
388	71	W	yes	no	no	no	no	Uncomplicated urinary tract infection	Gastrointestinal	no	yes	no	no	yes	no	no	1000	10	15	28.6	8.9	0.3	216.1	0	0	3.5	0.3	0	0	0
389	51	W	no	no	no	no	no	Pyelonephritis	genitourinary condition	yes	yes	yes	yes	yes	no	no	0	0	11.7	5.9	9.3	0.4	18.6	0.1	0	4.3	0.1	0	0	0
391	86	W	yes	no	no	no	yes	Uncomplicated urinary tract infection	Cardiovascular problem	no	yes	no	no	yes	no	no	1000	10	3.5	3.3	3.5	0.3	17.6	0	0	1.1	0.1	0	0	0
392	58	M	yes	yes	no	no	yes	Not specified	Respiratory problem	no	no	no	no	no	no	no	0	0	5.8	3.6	0.5	0.6	5.8	0	0	0.5	0.3	0	0	0
393	26	M	no	no	no	no	no	Uncomplicated urinary tract infection	genitourinary condition	no	yes	yes	no	yes	no	no	0	0	5.4	0.5	0.1	0	0.9	0	0	0.1	0	0	0	0
396	65	M	yes	no	no	no	no	Uncomplicated urinary tract infection	Neurological problem	no	no	no	no	yes	no	no	100000	1	11.4	70	9.6	0.3	10000	0	0	8.9	0	1	1	0
397	49	M	yes	no	no	no	yes	Not specified	Infectious disease	yes	no	yes	no	no	yes	no	0	0	5.1	1.6	1.3	0.6	1.9	0	0	0.7	0.3	0	0	0
398	89	M	yes	no	no	no	no	Uncomplicated urinary tract infection	trauma	no	no	no	no	no	no	no	10000	10	88.6	843.1	0.2	0.4	5.8	0.1	477.2	0	0	2	1	1
399	42	M	yes	no	no	no	no	Not specified	Infectious disease	no	no	no	no	yes	no	no	1000	29	52.5	244.1	38	6.6	12.7	0.1	138.6	22.2	5.1	0	0	0
400	20	W	no	no	no	no	no	Pyelonephritis	genitourinary condition	yes	no	no	yes	yes	no	no	10000	1	116	4264.6	3	0.1	10000	0.5	25.4	0.8	0.1	1	1	0
403	80	M	yes	no	no	yes	no	Unknown infection/fever/sepsis	Infectious disease	no	no	no	no	no	no	no	100000	25	648	313	0.1	0.3	10000	0.5	0	0	0.1	1	1	0
404	73	M	no	no	no	no	no	Not specified	Respiratory problem	no	no	no	no	no	no	no	1000	10	15.9	3.8	1.1	0.1	8.8	0	0	0.7	0	0	0	0
407	53	M	no	yes	no	no	no	Uncomplicated urinary tract infection	genitourinary condition	yes	yes	no	no	no	yes	yes	100000	1	5.2	14.6	0.5	0.1	1774.1	0	0	0.5	0	1	1	0
412	65	M	yes	no	no	no	yes	Unknown infection/fever/sepsis	Infectious disease	yes	no	no	no	yes	yes	no	0	0	8.4	2.3	0.8	0.1	0	0	0	0.8	0.1	0	0	0
413	30	M	yes	no	no	no	no	Not specified	Neurological problem	no	no	no	no	no	no	no	0	0	7.6	0.2	0.2	0	6.8	0	0	0.2	0	0	0	0
414	77	M	no	yes	no	no	no	Uncomplicated urinary tract infection	Neurological problem	no	no	no	no	no	no	no	100000	2	73.8	657	18.4	0.1	6706.3	0	0	0.7	0	1	1	0
416	84	M	yes	no	no	yes	yes	Unknown infection/fever/sepsis	Respiratory problem	no	no	no	no	no	no	no	1000	10	30.7	34.6	41.6	3.6	2.9	0	0	7.8	1.6	0	0	0
419	60	M	no	no	no	yes	no	Uro/Nephrolithiasis	genitourinary condition	no	yes	no	no	no	yes	no	10000	1	11.9	354.5	0.5	1.5	179.8	0	0	0	0	1	1	0
420	73	M	yes	no	no	no	no	Unknown infection/fever/sepsis	Infectious disease	yes	no	no	no	no	yes	no	1000	10	1.3	6.4	4.5	0	2.9	0	0	4.2	0	0	0	0
421	56	M	yes	yes	no	no	yes	Unknown infection/fever/sepsis	Infectious disease	no	no	no	no	yes	no	yes	0	0	11.7	2.9	3.6	0.3	0	0.1	0	2.1	0.3	0	0	0
422	20	W	no	no	no	no	no	Uncomplicated urinary tract infection	genitourinary condition	yes	yes	no	no	no	yes	no	1000	1	69.9	370.8	48.5	0.9	31.4	0	0	38	0.6	0	0	0
423	63	W	no	no	no	yes	yes	Uncomplicated urinary tract infection	genitourinary condition	yes	no	yes	no	yes	no	no	1000	1	121.5	4453.5	3.3	2.8	472.7	0	80	0.7	1.2	0	0	0
426	63	M	no	no	yes	yes	yes	Urinary retention	genitourinary condition	no	no	no	no	no	no	no	0	0	6.4	0.4	0.1	0	0	0	0	0.1	0	0	0	0
427	21	W	yes	no	no	no	yes	Unknown infection/fever/sepsis	Infectious disease	no	no	no	no	yes	yes	no	0	0	6.1	0.4	0.2	0	11.7	0	0	0.2	0	0	0	0
428	20	W	no	no	no	no	no	Uncomplicated urinary tract infection	genitourinary condition	no	no	yes	no	no	no	no	10000	10	21	356.1	16.8	2.9	245.7	0.4	0	3.2	0.9	2	1	1
429	65	W	yes	yes	no	no	no	Unknown infection/fever/sepsis	Infectious disease	no	no	no	no	no	yes	no	0	0	8.6	7.3	3.6	1.2	5.8	0	0	3.6	0.7	0	0	0
430	66	M	yes	yes	no	no	yes	Unknown infection/fever/sepsis	Infectious disease	no	no	no	no	yes	no	no	0	0	4	2.1	1.3	0.1	0	0	0	1	0.1	0	0	0
431	76	M	yes	no	no	yes	yes	Uncomplicated urinary tract infection	Cardiovascular problem	no	yes	no	no	no	no	no	10000	12	12.5	11.7	4.8	0	10000	0.1	0	0.2	0	1	1	0
432	50	M	yes	no	yes	yes	yes	Uncomplicated urinary tract infection	Cardiovascular problem	no	no	no	no	no	no	no	10000	10	51.7	2372.8	1.1	0.1	10000	0	0	0.1	0	2	1	1
433	79	M	yes	no	yes	no	yes	Urosepsis	Infectious disease	yes	yes	no	no	no	no	no	100	0	184.4	2323.8	6.4	0.1	351.8	0.1	0	1.1	0.1	0	0	0
436	38	W	no	no	no	no	no	Pyelonephritis	genitourinary condition	yes	yes	no	yes	no	no	no	1000	10	56.3	105.3	35.9	0	1024.1	0.1	0	0.1	0	0	0	0
439	75	M	yes	yes	no	yes	yes	Unknown infection/fever/sepsis	Infectious disease	no	no	yes	no	no	yes	no	1000	10	8.3	1	2.3	0.6	21.6	0	0	0.5	0.6	0	0	0
440	54	W	yes	no	no	no	no	Not specified	Psychiatric problem, including self-harm	no	no	no	no	no	no	no	0	0	6.5	4.3	2.9	0	71.6	0.7	0	0.5	0	0	0	0
442	29	W	yes	no	no	no	yes	Unknown infection/fever/sepsis	Infectious disease	no	no	no	no	no	no	no	0	0	76.6	24.1	31.4	0.6	2173.1	0.4	0	2.6	0.4	0	0	0
443	52	M	yes	no	no	yes	yes	Unknown infection/fever/sepsis	Infectious disease	no	no	no	no	yes	yes	no	10000	10	459.4	743.9	16.8	3.4	0	0.5	0	1	1	2	1	1
444	26	W	no	no	yes	no	no	Uncomplicated urinary tract infection	Respiratory problem	no	no	no	no	no	no	no	10000	10	21.6	80.4	11.2	0.4	5519.4	0.1	0	8	0.1	2	1	1
445	55	W	no	no	no	no	no	Uncomplicated urinary tract infection	genitourinary condition	yes	no	no	no	no	no	yes	10000	1	41843	5677.9	15.8	0	103.2	0	217.6	0	0	1	1	0
446	29	W	no	no	no	no	no	Uncomplicated urinary tract infection	genitourinary condition	yes	no	yes	no	yes	no	yes	0	0	95.9	367.1	26	0	643.8	0	0	0.8	0	0	0	0
447	86	M	yes	yes	no	yes	no	Not specified	trauma	no	no	no	no	no	no	no	0	0	2.3	1.7	0.8	0.3	0.9	0	0	0.8	0.1	0	0	0
448	88	W	yes	no	no	no	no	Asymptomatical bacteriuria	Cardiovascular problem	no	no	no	no	no	no	no	100000	1	67.4	10000	12.9	0.7	10000	0	0	0	0.7	1	1	0
449	51	M	no	yes	no	no	no	Uro/Nephrolithiasis	genitourinary condition	no	no	yes	no	no	no	no	100000	17	157.6	2286.8	23.2	0.3	5599	1.3	0	1	0.3	1	1	0
450	70	M	yes	no	no	no	yes	Unknown infection/fever/sepsis	Infectious disease	no	no	no	no	yes	no	no	1000	28	20.1	1529	2.6	0.1	24.5	0	0	0	0	0	0	0
452	76	M	yes	yes	no	no	no	Unknown infection/fever/sepsis	Respiratory problem	no	no	no	no	no	no	no	1000	10	26.1	5.2	5.2	0.1	1.9	0.1	0	1	0.1	0	0	0
454	71	M	yes	no	no	no	no	Prostatitis	genitourinary condition	yes	yes	yes	no	no	yes	no	100000	1	4.3	308.7	1.4	0.7	10000	0	0	0.1	0.1	1	1	0
456	79	W	yes	no	yes	no	no	Unknown infection/fever/sepsis	Infectious disease	no	no	no	no	yes	no	no	10000	1	19.3	39.2	5.8	0.1	10000	0.1	0	4.8	0.1	1	1	0
457	43	M	yes	no	yes	no	no	Urosepsis	Infectious disease	no	no	no	yes	yes	no	no	0	0	30.5	521.3	0.1	7.2	62.9	81.9	0	0	0.6	0	0	0
460	82	M	yes	no	yes	no	no	Unknown infection/fever/sepsis	Infectious disease	no	no	no	no	no	yes	no	100000	10	44.1	10000	468	25.2	10000	5.2	112.5	5.2	20	2	1	1
461	54	W	yes	yes	no	no	yes	Unknown infection/fever/sepsis	Infectious disease	no	no	no	no	no	no	no	1000	10	44.7	29.8	24.4	0.4	132.6	0.4	0	4.5	0.3	0	0	0
462	58	W	yes	no	no	no	yes	Not specified	Neurological problem	no	no	no	no	no	no	no	1000	10	9.6	99	22.9	0.1	175.8	0	0	4.5	0.1	0	0	0
463	71	M	yes	yes	no	yes	no	Urosepsis	Infectious disease	no	no	no	no	no	yes	yes	100000	17	197.9	158.8	1.4	0.9	3903.3	0.1	0	0	0.4	1	1	0
464	65	M	yes	no	no	yes	yes	Unknown infection/fever/sepsis	Infectious disease	no	no	no	no	no	yes	no	1000	10	47.6	13.8	3.8	1.3	12.7	0.1	0	2	0.9	0	0	0
465	68	W	yes	yes	no	no	no	Not specified	Neurological problem	no	no	no	no	no	no	no	0	0	10.5	6.4	8.7	0.1	2.9	0	0	8.7	0.1	0	0	0
466	45	W	yes	no	no	no	no	Not specified	Respiratory problem	no	no	no	no	no	yes	no	0	0	71.6	53.3	11.6	0.1	355.7	0.1	0	11.5	0	0	0	0
468	83	W	yes	no	no	no	yes	Uncomplicated urinary tract infection	Respiratory problem	no	no	no	no	no	yes	no	100000	1	35.3	137.3	2	0	10000	2	0	0.1	0	1	1	0
469	61	M	yes	yes	no	no	no	Unknown infection/fever/sepsis	Other	no	no	no	no	no	yes	no	0	0	29.3	38.4	14.9	1.3	64.8	0	0	12.8	0.9	0	0	0
470	65	M	no	yes	no	no	yes	Unknown infection/fever/sepsis	Infectious disease	no	no	no	no	yes	no	no	100000	1	6	214	4.8	26.9	10000	0	0	0.6	2.7	1	1	0
471	70	M	yes	no	no	no	no	Not specified	Respiratory problem	no	no	no	no	no	yes	no	0	0	3.4	1.3	10.2	1.4	3.1	0	0	7.8	1.4	0	0	0
473	90	W	yes	no	no	no	no	Unknown infection/fever/sepsis	trauma	no	yes	no	no	no	no	no	1000	10	18.7	107.5	16.8	0.3	32.4	0	0	5.7	0.1	0	0	0
474	65	M	no	no	no	yes	no	Uncomplicated urinary tract infection	genitourinary condition	no	no	no	no	yes	no	no	1000	10	5.8	3.1	3.7	0	8.2	0	0	2.4	0	0	0	0
475	49	W	yes	no	no	no	no	Unknown infection/fever/sepsis	Infectious disease	no	no	no	no	no	yes	no	1000	17	3	3.3	5.2	0	201.7	0.1	0	1.9	0	0	0	0
476	46	W	yes	no	no	no	no	Not specified	Neurological problem	no	no	no	no	no	no	no	1000	10	21.3	13	26	0.8	1294.3	0	0	6.2	0.8	0	0	0
480	83	M	yes	yes	yes	yes	no	Unknown infection/fever/sepsis	Infectious disease	yes	no	no	no	yes	no	no	10000	3	49.1	1657.9	4.9	0.3	452.1	0	0	0.1	0.3	1	1	0
484	70	M	yes	yes	yes	no	no	Complicated urinary tract infection	Neurological problem	no	no	no	no	no	no	no	100000	1	18.8	1788.2	2.6	0.7	4330.1	0.4	0	1	0.7	1	1	0
485	86	M	yes	yes	yes	yes	no	Complicated urinary tract infection	Neurological problem	no	no	no	no	no	no	no	0	10	175.8	386	17.1	1.5	91.3	0	0	15.2	0.9	0	0	0
491	62	W	yes	no	no	no	yes	Unknown infection/fever/sepsis	Infectious disease	no	no	no	no	no	no	no	1000	10	40.8	21.6	72.6	1.5	791.6	0	0	34.6	0.8	0	0	0
492	76	W	yes	yes	no	no	no	Unknown infection/fever/sepsis	Infectious disease	no	no	no	no	no	no	no	0	0	5.7	55.8	4.8	0.1	25.5	0	0	2.6	0	0	0	0
493	54	W	no	no	no	yes	no	Complicated urinary tract infection	genitourinary condition	no	no	yes	no	no	no	yes	0	0	41.5	1039.4	28.9	0	5317	0.1	0	1.9	0	0	0	0
495	39	M	yes	no	no	yes	no	Other urogenital diagnosis	genitourinary condition	no	no	no	no	no	no	no	0	0	3500.1	43.3	17.5	0	0	0	0	14.9	0	0	0	0
498	83	W	yes	no	no	yes	no	Not specified	Respiratory problem	no	no	no	no	yes	yes	no	1000	10	37.5	56.7	29.3	0	440.2	0	0	13.5	0	0	0	0
499	70	W	yes	no	yes	yes	no	Urosepsis	Infectious disease	no	no	no	no	no	no	no	100000	1	779.5	531.7	6.6	4.4	793.8	0.3	0	1	1.8	1	1	0
500	60	M	yes	no	no	no	yes	Unknown infection/fever/sepsis	Infectious disease	no	no	yes	no	no	no	no	1000	10	8.9	9.6	11	0.4	18.6	0	0	10.5	0	0	0	0
501	77	M	yes	no	no	no	yes	Unknown infection/fever/sepsis	Infectious disease	no	no	no	no	no	no	no	10000	17	19.5	278.2	7.5	4.8	879.7	0	0	1.6	1.7	1	1	0
502	29	W	no	no	no	no	no	Not specified	Respiratory problem	no	yes	yes	yes	yes	no	no	1000	10	6.2	18.7	29.4	0	79.6	0	0	19.6	0	0	0	0
503	72	M	yes	no	no	yes	yes	Unknown infection/fever/sepsis	Infectious disease	no	no	yes	no	no	no	no	0	0	42.3	230.3	56.4	4.7	6.8	0	703.7	4.8	3.1	0	0	0
506	74	W	no	no	yes	yes	yes	Pyelonephritis	genitourinary condition	no	no	no	yes	no	no	no	100000	10	54.2	749.4	4.6	1.2	6416.8	0.5	0	0.7	0.3	2	1	1
508	30	W	no	no	no	no	no	Not specified	Musculoskeletal condition	no	no	no	no	yes	no	yes	1000	10	25.8	13.6	28.6	0.6	119.8	0	0	2	0.6	0	0	0
510	97	W	yes	no	no	no	no	Urosepsis	Infectious disease	yes	no	no	no	no	no	no	100000	1	51.4	299.2	0.7	0.4	10000	0	0	0	0.1	1	1	0
511	84	M	yes	no	yes	yes	no	Complicated urinary tract infection	genitourinary condition	no	no	no	no	yes	no	no	10000	10	55.7	412.9	1.7	7.5	212.3	0.7	0	0.2	1.3	2	1	1
512	44	W	yes	no	no	no	yes	Urosepsis	Infectious disease	no	no	no	no	yes	yes	no	1000	10	6.7	97.5	52.2	4.4	9.8	0	0	13.6	3.8	0	0	0
513	74	M	yes	no	no	no	yes	Unknown infection/fever/sepsis	Infectious disease	no	no	no	no	no	yes	no	1000	10	13.1	26.9	41.6	1.3	6.8	0	0	38.1	0.4	0	0	0
514	46	M	yes	no	no	no	yes	Not specified	Respiratory problem	no	no	no	no	no	yes	no	0	0	11.6	6.8	6.5	0	3.1	0.1	0	6.3	0	0	0	0
515	37	W	no	yes	no	no	yes	Uncomplicated urinary tract infection	genitourinary condition	yes	no	no	no	yes	no	yes	1000	1	109.7	1801.5	15.2	0.6	1212.8	4.5	0	0.7	0.6	0	0	0
517	59	M	no	no	no	yes	no	Prostatitis	genitourinary condition	yes	no	yes	no	yes	no	no	0	0	9.2	4.8	5.1	0.3	0	0	0	2.8	0.3	0	0	0
519	24	W	no	no	no	no	no	Uncomplicated urinary tract infection	genitourinary condition	yes	yes	no	yes	no	no	yes	100000	9	25.1	456.2	5.2	3	1904.1	0	0	0.1	1.5	1	1	0
520	65	M	yes	no	no	no	yes	Unknown infection/fever/sepsis	Infectious disease	no	no	no	no	yes	yes	no	1000	10	4.8	0.5	0.5	0	1.9	0.1	0	0.4	0	0	0	0
521	46	M	yes	no	no	no	no	Not specified	Infectious disease	no	no	no	no	no	no	no	1000	10	547.6	39.1	4.9	0.8	30	0	125.7	4.3	0.4	0	0	0
527	73	W	yes	yes	no	no	yes	Not specified	Gastrointestinal	no	no	yes	no	no	no	no	100000	1	31.9	75.9	57.3	1.4	10000	0	0	5.8	0.8	1	1	0
529	77	W	yes	no	no	yes	yes	Not specified	Infectious disease	no	no	no	no	no	yes	no	1000	10	10.6	11.6	5.7	0.6	63.8	0	0	2.4	0.3	0	0	0
530	26	W	no	no	no	no	no	Unknown infection/fever/sepsis	Infectious disease	no	no	yes	no	yes	no	no	0	0	200.7	5.4	31.7	0.3	69.3	0.1	0	4.6	0.3	0	0	0
534	29	W	yes	no	no	no	no	Unknown infection/fever/sepsis	Infectious disease	no	no	no	no	no	yes	no	0	0	26	7	9.7	0.1	132.6	0.7	0	2.7	0	0	0	0
535	47	M	yes	no	no	no	yes	Unknown infection/fever/sepsis	Infectious disease	no	no	no	no	no	yes	no	0	0	6.2	1.9	8.3	0.4	4.1	0.1	0	7.7	0.2	0	0	0
536	57	M	yes	no	no	no	no	Not specified	Gastrointestinal	no	no	no	no	no	no	no	10000	10	19.4	11.4	25.3	1	171	17.8	0	3.2	0.6	2	1	1
537	28	W	no	no	yes	yes	no	Unknown infection/fever/sepsis	Infectious disease	no	no	yes	yes	no	yes	yes	100000	1	7.8	173.3	2.9	0.3	10000	0.1	0	0.1	0	1	1	0
538	63	M	yes	no	no	no	yes	Unknown infection/fever/sepsis	Infectious disease	yes	no	no	no	no	yes	no	0	0	5.2	3.7	2.1	0	8.2	0	0	1.6	0	0	0	0
539	63	M	yes	no	yes	yes	no	Urinary retention	genitourinary condition	no	no	yes	no	no	no	yes	0	0	514.9	7275.6	0.9	11.6	30	0	0	0.9	9.7	0	0	0
540	45	W	no	no	no	no	no	Unknown infection/fever/sepsis	Infectious disease	no	no	no	yes	yes	no	no	0	0	3.4	1	1.9	0.2	10.3	0.1	0	0.9	0	0	0	0
541	70	M	yes	no	no	no	yes	Unknown infection/fever/sepsis	Infectious disease	no	no	no	no	yes	no	no	1000	10	18	15.2	31.6	7.6	5.1	0	67.4	26.4	6	0	0	0
542	28	W	yes	no	yes	yes	no	Complicated urinary tract infection	Infectious disease	yes	yes	yes	yes	yes	yes		0	0	13.9	4.3	11.7	0.2	5.1	0.1	0	4.3	0.2	0	0	0
543	38	W	yes	no	yes	yes	no	Complicated urinary tract infection	genitourinary condition	yes	no	yes	no	no	no	no	10000	28	33.4	499.6	4.2	1.7	662.3	0	26.3	0.7	0	1	1	0
544	38	M	no	no	no	no	no	Pyelonephritis	genitourinary condition	yes	yes	no	yes	yes	no	no	10000	1	8.9	389.6	1.2	0.3	845.3	0	0	0.7	0.2	1	1	0
545	78	W	yes	no	no	no	no	Unknown infection/fever/sepsis	Infectious disease	no	no	no	no	yes	yes	no	0	0	7.5	39	56.1	2.4	7.2	0	52.3	54.3	1.5	0	0	0
548	44	M	no	no	no	yes	no	Other urogenital diagnosis	genitourinary condition	no	no	no	no	no	no	no	0	0	329.3	131.9	14.8	0.4	47.5	0	0	11.7	0	0	0	0
549	77	M	no	no	yes	yes	no	Urinary retention	genitourinary condition	yes	yes	no	no	no	no	no	0	0	17626.7	2290.4	3.4	1.4	8.8	0	0	1.3	1.4	0	0	0
550	83	M	yes	no	yes	yes	no	Urosepsis	Infectious disease	no	no	no	no	no	no	no	100000	1	942.7	524.5	10.3	1.2	10000	3.4	0	2.5	0.7	1	1	0
551	65	M	yes	no	no	no	yes	Complicated urinary tract infection	genitourinary condition	yes	no	no	no	yes	no	no	1000	1	12.2	334	1.9	0.8	295.9	0	16.7	0.6	0	0	0	0
552	63	M	no	yes	no	no	yes	Unknown infection/fever/sepsis	Infectious disease	no	no	no	no	no	no	no	1000	0	4397.7	38.8	5.2	0.2	8.2	0	0	3.7	0.2	0	0	0
554	63	M	yes	no	no	no	no	Not specified	Respiratory problem	no	no	no	no	yes	no	no	0	0	4.9	1.4	0.5	0	7.8	0.2	0	0.4	0	0	0	0
555	18	M	no	no	no	no	no	Prostatitis	genitourinary condition	no	no	no	no	no		no	0	0	7.4	3.8	0.8	0	1.9	0	0	0.5	0	0	0	0
556	58	M	yes	yes	no	yes	no	Complicated urinary tract infection	genitourinary condition	no	no	no	no	no	no	no	100000	1	6	355.3	1.3	0.6	10000	0	0	0.3	0.3	1	1	0
557	75	W	no	no	no	no	yes	Unknown infection/fever/sepsis	Infectious disease	no	no	no	no	yes	no	no	1000	10	7.7	115	29.6	0	87.9	0	0	24.8	0	0	0	0
558	49	M	yes	no	no	no	yes	Not specified	Respiratory problem	no	no	no	no	no	no	no	10000	11	232.5	74.1	9.6	1.7	9.3	0.3	274.5	8.3	1.4	1	1	0
561	64	W	yes	no	no	no	yes	Urosepsis	Infectious disease	yes	no	no	no	no	no	no	0	0	97.8	86.2	81.2	1.4	8.2	0.1	0	76	1.2	0	0	0
563	70	M	yes	no	no	no	no	Unknown infection/fever/sepsis	Infectious disease	no	no	yes	no	no	no	no	1000	10	11.9	5.7	2.6	0.3	0	0	0	1.1	0.3	0	0	0
565	87	W	yes	yes	no	no	no	Urosepsis	Infectious disease	yes	no	no	no	no	no	no	10000	1	40.5	578.6	0.6	0.6	10000	0	0	0.1	0.3	1	1	0
566	81	W	yes	no	no	no	no	Not specified	Infectious disease	no	no	no	no	no	no	no	10000	10	16.9	5.9	4.5	0.7	62.9	0.1	0	2.3	0.6	2	1	1
567	60	M	yes	no	no	no	no	Not specified	Infectious disease	no	no	no	no	yes	no	no	0	0	6.6	3	4	0	0	0	0	2.8	0	0	0	0
568	53	M	yes	no	no	yes	yes	Unknown infection/fever/sepsis	Infectious disease	no	no	no	no	yes	no	no	0		3.7	1.8	2.2	0	0	0	0	1.9	0	1	1	0
570	46	W	yes	no	no	no	yes	Unknown infection/fever/sepsis	Infectious disease	no	no	no	no	no	no	no	1000	10	27.2	23.1	39	2.1	420.2	0.3	0	12.4	1	0	0	0
571	49	M	yes	no	no	no	no	Uncomplicated urinary tract infection	genitourinary condition	no	no	yes	no	no	yes	yes	100000	1	15.2	107.8	28.1	1.2	35.1	0.3	0	22.2	0.2	1	1	0
572	80	W	yes	no	no	no	no	Uncomplicated urinary tract infection	Neurological problem	no	no	no	no	no	no	no	1000	10	5.2	372.4	41.7	0.8	1144.4	0	0	2.8	0.3	0	0	0
573	91	W	yes	yes	yes	yes	no	Pyelonephritis	genitourinary condition	no	no	no	no	no	no	yes	100000	16	2182.7	10000	349	21.7	2.9	11.8	0	9.8	13.8	1	1	0
574	61	W	yes	yes	no	no	yes	Unknown infection/fever/sepsis	Infectious disease	no	no	yes	no	yes	no	no	0	0	165.4	10.5	3.6	0.4	4.9	0	0	2.7	0.3	0	0	0
575	26	W	no	no	no	no	no	Uncomplicated urinary tract infection	genitourinary condition	no	no	no	no	no	no	no	0	0	563.4	2354.1	26.7	0.1	269.3	0.1	0	0.5	0.1	0	0	0
576	72	W	no	no	no	yes	no	Not specified	Neurological problem	no	yes	no	no	no	no	no	100000	1	4.5	7.4	2.1	0	6185.9	0.1	0	0.8	0	1	1	0
577	82	W	yes	no	no	no	no	Urosepsis	Infectious disease	yes	yes	no	no	no	yes	no	100000	1	90.1	178.5	1.8	2	311.4	0.1	58.8	0.3	0.4	1	1	0
578	69	M	yes	no	no	no	yes	Unknown infection/fever/sepsis	Infectious disease	no	no	no	no	no	yes	no	0	0	24.9	12.7	23.2	1.2	3.1	0	0	18.1	0.9	0	0	0
579	59	M	no	no	no	no	yes	Uncomplicated urinary tract infection	genitourinary condition	yes	yes	no	no	yes	no	yes	100000	7	1310.9	10000	18.9	5.1	2655.7	1.5	0	7.6	4.6	1	1	0
582	58	M	yes	yes	no	no	no	Unknown infection/fever/sepsis	Infectious disease	no	no	no	no	no	yes	no	100000	1	5.1	58	22.3	0.2	10000	0.1	0	16.1	0.2	1	1	0
583	57	W	yes	no	no	no	yes	Unknown infection/fever/sepsis	Infectious disease	no	no	no	no	yes	yes	no	10000	13	14.8	4.6	18.7	0	168.6	0	20.5	4.6	0	1	1	0
584	52	M	yes	no	no	no	no	Urosepsis	Infectious disease	yes	yes	yes	no	no	yes	yes	10000	1	123.8	1228.3	2.5	0	1855.7	0.1	0	0.6	0	1	1	0
585	78	W	yes	no	yes	yes	no	Unknown infection/fever/sepsis	Infectious disease	no	no	no	no	no	yes	no	100000	10	677.7	4162.9	24	2.3	10000	3.6	89.5	2	2	2	1	1
586	34	M	yes	no	yes	yes	no	Unknown infection/fever/sepsis	Infectious disease	no	no	no	no	yes	yes	no	10000	10	26.3	324.7	4	0.8	1677.6	0.1	0	0.1	0.3	2	1	1
587	53	M	yes	no	no	no	yes	Not specified	Respiratory problem	no	no	no	no	no	no	no	0	0	166	1.3	6	0.3	7.2	0.1	0	5.5	0	0	0	0
589	56	M	yes	no	no	no	no	Unknown infection/fever/sepsis	Neurological problem	no	no	no	no	no	yes	no	1000	0	14.9	2.5	10.5	0.4	17.5	0	0	9.6	0.2	0	0	0
591	57	W	yes	no	yes	no	no	Pyelonephritis	genitourinary condition	no	no	no	yes	no	yes	no	0	0	1.3	0.4	1.5	0	0	0	0	1.5	0	0	0	0
592	22	W	no	no	no	no	no	Pyelonephritis	genitourinary condition	no	yes	no	yes	no	no	no	100000	1	1.9	27.6	14.3	0.3	10000	0.1	0	10.4	0	1	1	0
596	54	W	no	no	no	no	no	Unknown infection/fever/sepsis	genitourinary condition	no	no	yes	yes	yes	no	no	1000	10	4.6	3.3	27.3	0	159.3	0.1	0	1.8	0	0	0	0
597	70	M	yes	no	no	yes	no	Urosepsis	Infectious disease	no	no	no	no	no	yes	no	100000	25	61.1	1082.5	0.4	0.2	10000	0	0	0.1	0.2	1	1	0
598	89	M	no	no	yes	yes	no	Urinary retention	genitourinary condition	no	no	yes	no	no	no	no	0	0	3.6	2.8	3.6	0	5.1	0	0	1.8	0	0	0	0
599	80	W	yes	yes	no	no	no	Uncomplicated urinary tract infection	Neurological problem	no	no	no	no	no	no	no	1000	10	6.5	173.1	8.4	0.3	207.9	0	0	1.5	0	0	0	0
602	61	W	yes	no	no	no	no	Not specified	Infectious disease	no	no	no	no	no	yes	no	1000	1	77	3.4	20.1	1	33.1	0	74.7	6.9	0.6	0	0	0
605	44	W	yes	no	yes	yes	yes	Unknown infection/fever/sepsis	Infectious disease	no	no	yes	no	no	yes	no	100000	21	6.2	29.8	21	0	915.9	0	0	19.3	0	1	1	0
606	69	M	no	yes	yes	yes	no	Prostatitis	genitourinary condition	yes	yes	no	no	yes	no	no	0	0	2.2	2.4	2.4	0.2	1	0	0	2.4	0	0	0	0
610	76	M	yes	yes	yes	yes	no	Not specified	Neurological problem	no	no	no	no	no	no	no	0	0	13.7	2.1	3.7	0	3.1	0.3	0	3.4	0	0	0	0
611	91	M	yes	no	yes	yes	no	Urinary retention	genitourinary condition	no	no	no	no	no	no	no	0	0	363.9	267	12.4	1.8	12.4	0.1	111.7	9.9	1.5	0	0	0
613	32	W	no	no	no	no	no	Uncomplicated urinary tract infection	genitourinary condition	no	yes	no	no	yes	no	no	0	0	19.2	173.3	58	4.5	5268	0.4	0	0	1.7	0	0	0
615	75	M	yes	no	no	no	no	Not specified	Respiratory problem	no	no	no	no	no	no	no	1000	10	6.3	2.7	3.4	0	7.2	0	0	2.4	0	0	0	0
616	44	M	yes	no	yes	yes	no	Not specified	Respiratory problem	no	no	no	no	no	no	no	0	10	28.4	640.2	5	16.8	10000	0.3	0	1.5	1.3	0	0	0
618	78	M	yes	no	no	no	no	Urosepsis	Infectious disease	yes	no	no	no	no	no	no	10000	1	202.1	156.2	4.3	0	10000	0.6	0	0.3	0	1	1	0
619	72	W	yes	no	yes	no	no	Uncomplicated urinary tract infection	Respiratory problem	no	no	no	no	no	no	no	100000	10	174.9	517.3	9.6	1.5	10000	0	0	3.6	0.7	2	1	1
620	66	W	no	no	no	no	no	Complicated urinary tract infection	genitourinary condition	yes	yes	no	yes	no	no	no	100000	1	25.7	1325.8	35.8	0.2	10000	0.6	0	1.6	0.2	1	1	0
621	76	M	no	yes	no	no	yes	Other urogenital diagnosis	genitourinary condition	no	yes	no	no	no	no	no	10000	5	124	794.2	1.8	0.4	1420	0	0	0	0.2	1	1	0
622	58	W	no	no	no	no	no	Not specified	genitourinary condition	no	no	yes	yes	no	no	no	1000	1	85.2	76	14.9	0.4	78.6	0	0	10.2	0.1	0	0	0
623	64	M	yes	yes	no	no	yes	Not specified	Other	no	no	no	no	no	no	no	10000	20	10.3	22.9	27.6	0.3	265.3	0	0	5.9	0.1	1	1	0
625	83	W	yes	yes	no	no	no	Not specified	Neurological problem	no	no	no	no	no	no	no	100000	1	584.5	178.5	21.6	1	10000	4.3	0	6.3	0.3	1	1	0
626	73	W	no	no	no	no	yes	Not specified	Gastrointestinal	no	no	no	no	yes	no	no	1000	10	4	62.6	9.3	0.3	208.9	0.1	0	3.1	0	0	0	0
628	81	M	yes	no	no	no	no	Pyelonephritis	genitourinary condition	yes	no	no	no	no	yes	no	100000	5	268	8654	7.7	1	10000	0	42.9	2.5	1	1	1	0
629	83	W	yes	yes	no	yes	no	Complicated urinary tract infection	genitourinary condition	no	no	no	no	no	no	no	100000	1	261.2	10000	80.5	5.1	269	0	0	5.1	5.1	1	1	0
632	18	M	no	no	no	no	no	Unknown infection/fever/sepsis	Infectious disease	no	no	no	no	no	no	no	1000	0	55.2	11.2	0.7	0	0.9	0.1	0	0.4	0	0	0	0
633	39	W	no	no	no	no	no	Pyelonephritis	genitourinary condition	yes	no	yes	no	no	yes	yes	100000	1	50.3	1216.7	9.6	0.3	10000	0.7	56.1	0.2	0.1	1	1	0
634	72	W	no	no	yes	yes	no	Complicated urinary tract infection	genitourinary condition	no	yes	no	no	no	no	no	100000	15	26.1	6155.7	2.9	0.1	10000	0	0	0.1	0.1	1	1	0
636	82	M	yes	no	yes	no	no	Unknown infection/fever/sepsis	Infectious disease	yes	no	no	no	yes	yes	no	1000	10	63	106.1	4.9	0.1	3.9	0	0	3.2	0.1	0	0	0
637	93	M	no	yes	yes	yes	no	Complicated urinary tract infection	genitourinary condition	no	no	no	no	no	no	no	0	0	5.1	1.9	17.9	0.2	11.3	0.1	0	4	0.2	0	0	0
638	42	W	no	no	yes	yes	no	Pyelonephritis	genitourinary condition	no	no	no	yes	yes	no	no	10000	10	369.5	10000	14.9	7.6	3036.4	3.6	419	0.9	7	2	1	1
642	64	W	yes	no	no	no	yes	Unknown infection/fever/sepsis	Infectious disease	no	no	no	no	no	no	no	0	0	25.4	10.1	22.2	0	5.1	0	0	18.4	0	0	0	0
643	65	M	yes	yes	no	no	no	Not specified	Cardiovascular problem	no	no	no	no	no	no	no	100000	1	12.5	458.9	6.6	0.2	8735.9	0.1	0	2.7	0	1	1	0
646	72	M	yes	no	no	yes	yes	Not specified	genitourinary condition	no	no	no	no	no	no	no	0	0	41.8	1.5	7.1	0.2	8.2	0	23.2	6.9	0.2	0	0	0
648	54	M	yes	no	no	no	no	Urosepsis	Infectious disease	no	no	no	no	yes	no	yes	0	0	29.2	1232.1	21.7	1.9	534	0.1	887.4	3.3	1.9	0	0	0
649	76	W	yes	yes	no	no	no	Uncomplicated urinary tract infection	Neurological problem	no	no	yes	no	no	no	no	10000	1	84.5	252.9	0.2	0.8	10000	0.2	0	0	0.8	1	1	0
650	77	W	yes	no	no	no	no	Not specified	trauma	no	no	no	no	no	no	no	100000	1	25.3	542.6	10.6	9.9	10000	0.1	0	1.3	1.5	1	1	0
651	51	W	yes	no	no	no	no	Unknown infection/fever/sepsis	Infectious disease	no	no	no	no	yes	yes	no	1000	10	63.1	598.4	105.3	14.5	400	241.2	0	0.1	4.4	0	0	0
655	64	M	yes	yes	no	no	no	Unknown infection/fever/sepsis	Gastrointestinal	no	no	no	no	no	no	no	0	0	111.6	73.2	13.7	5	0	0	35.6	11.9	2.8	0	0	0
656	39	W	yes	no	no	no	no	Uro/Nephrolithiasis	genitourinary condition	no	no	no	yes	no	no	no	1000	10	126.9	1193.3	8.3	2	437.3	0	0	0	1.6	0	0	0
657	80	M	yes	no	no	no	no	Uncomplicated urinary tract infection	Neurological problem	no	no	no	no	no	yes	no	100000	2	27781.3	297.5	0	0.6	479.6	0	138	0	0.6	1	1	0
658	57	W	yes	no	no	no	no	Complicated urinary tract infection	Infectious disease	no	no	no	no	yes	yes	no	0	0	52	17.4	29.4	0.1	606.4	0.2	0	0.4	0	0	0	0
660	64	M	no	no	no	yes	no	Pyelonephritis	genitourinary condition	no	no	yes	yes	no	no	no	10000	10	17.8	644.1	5.3	362.5	10000	0.2	0	0.8	22.6	2	1	1
661	47	W	no	yes	yes	yes	no	Complicated urinary tract infection	genitourinary condition	no	no	yes	yes	no	no	no	10000	10	37.8	728.8	4.8	6.4	128.3	2.8	0	0.6	3.3	2	1	1
663	46	M	yes	no	no	no	no	Unknown infection/fever/sepsis	Neurological problem	no	no	no	no	no	yes	no	1000	10	4.2	1.6	1.3	0	3.9	0	0	1	0	0	0	0
664	67	M	no	no	yes	yes	no	Complicated urinary tract infection	genitourinary condition	yes	yes	no	yes	yes	no	no	0	0	28.1	1021.9	0.4	0.2	15.5	0	0	0.1	0.2	0	0	0
665	52	M	yes	no	no	no	no	Not specified	Gastrointestinal	no	no	yes	no	no	no	no	0	0	11.7	3.7	2.1	0.4	4.1	0	0	0.7	0.4	0	0	0
666	76	W	yes	no	yes	no	no	Complicated urinary tract infection	genitourinary condition	no	no	no	no	no	no	yes	10000	17	322.9	10000	7.3	0	10000	0.6	527.3	1.2	0	1	1	0
668	86	M	yes	no	no	no	no	Unknown infection/fever/sepsis	Cardiovascular problem	no	no	yes	no	no	yes	no	10000	10	128.7	9.2	6.2	0	55.8	0.1	0	4.5	0	2	1	1
669	59	M	yes	no	yes	yes	no	Complicated urinary tract infection	genitourinary condition	no	no	no	no	no	no	no	10000	10	4.3	25.7	5.4	0.2	5232.7	0	0	5.2	0	2	1	1
670	55	W	yes	no	no	no	yes	Not specified	Infectious disease	no	no	no	no	no	no	no	0	0	58	16.7	15.4	0.2	120	0	0	9.9	0	0	0	0
671	69	W	yes	no	no	yes	no	Uncomplicated urinary tract infection	Respiratory problem	no	no	no	no	no	no	no	100000	1	163.5	69	13.8	1.2	10000	0.5	0	5.1	0.7	1	1	0
672	88	W	yes	no	no	no	no	Uncomplicated urinary tract infection	Other	no	yes	no	no	no	no	no	100000	20	30.5	949.6	11.7	4.9	10000	0.1	0	1.1	2	1	1	0
673	80	M	yes	yes	no	no	yes	Uncomplicated urinary tract infection	genitourinary condition	no	yes	no	no	no	yes	no	100000	5	43.8	574.1	3.9	1	10000	0	0	0.5	0	1	1	0
674	80	M	yes	no	no	yes	no	Urosepsis	Infectious disease	no	no	no	no	no	no	no	100000	33	24.4	17.4	235.9	91.7	10000	50.1	0	227.1	6.8	1	1	0
675	70	W	yes	no	no	no	yes	Not specified	Infectious disease	no	no	no	no	no	yes	no	1000	1	51.4	45.5	56.5	1	10000	0	0	55.3	0.3	0	0	0
676	51	M	yes	no	yes	yes	no	Urosepsis	Infectious disease	no	no	no	no	no	yes	no	100000	10	216.1	2563.9	1.4	2.1	10000	0	0	0.4	0.4	2	1	1
677	71	M	yes	yes	no	yes	no	Unknown infection/fever/sepsis	Infectious disease	no	no	yes	no	no	no	no	1000	10	55	15.2	10.8	10.2	18.6	0.1	0	7.6	4.8	0	0	0
678	78	M	yes	yes	yes	yes	no	Complicated urinary tract infection	Neurological problem	no	no	no	no	yes	no	no	10000	5	265	221.1	0.7	0.2	1060.5	0.4	0	0.1	0	1	1	0
679	64	M	yes	yes	no	no	yes	Unknown infection/fever/sepsis	Infectious disease	no	no	no	no	no	no	no	10000	10	15.2	18.7	12.2	0.3	23.7	0	0	9.9	0	2	1	1
680	46	W	yes	no	no	no	yes	Urosepsis	Infectious disease	yes	yes	no	no	no	yes	no	10000	1	108.3	318.7	28.2	8.2	2534.6	0	0	1	2	1	1	0
681	57	M	yes	no	no	no	no	Not specified	Respiratory problem	no	no	no	no	no	no	no	1000	3	16.4	5.8	18.1	5	40.3	0	0	8.3	4.7	0	0	0
682	28	W	yes	no	yes	yes	yes	Unknown infection/fever/sepsis	Infectious disease	no	no	yes	yes	yes	no	no	10000	10	163.2	2996.5	3.9	2.2	2392.5	0.4	27.9	0.4	0	2	1	1
683	17	M	yes	no	no	no	no	Unknown infection/fever/sepsis	Infectious disease	no	no	no	no	no	yes	no	0	0	2.9	1	0.4	0	3.9	0.1	0	0.2	0	0	0	0
684	36	M	yes	no	yes	no	no	Complicated urinary tract infection	genitourinary condition	no	no	no	no	no	no	no	100000	1	21.7	462	222.6	4.8	71.4	0	13.1	216.1	1.2	1	1	0
685	66	M	yes	no	no	no	yes	Unknown infection/fever/sepsis	Infectious disease	no	no	yes	no	yes	yes	no	0	0	67	45.1	135.6	21.6	159.3	0	0	109.7	7.8	0	0	0
686	88	M	yes	no	no	no	no	Unknown infection/fever/sepsis	Infectious disease	no	no	yes	no	no	no	no	100000	26	83	4171.6	21.6	15.5	10000	0	0	3.6	9.8	1	1	0
687	88	M	yes	no	no	no	no	Unknown infection/fever/sepsis	Infectious disease	no	no	no	no	no	no	no	1000	10	7.5	1.9	4	0.3	8.2	0	0	3.1	0.2	0	0	0
688	80	W	yes	no	no	no	yes	Urosepsis	Infectious disease	no	no	no	no	yes	no	no	100000	5	15.5	774.1	3	1.2	10000	0	0	0.9	0.4	1	1	0
689	61	M	yes	no	no	yes	no	Not specified	Respiratory problem	no	no	yes	no	no	no	no	0	0	9.8	2.7	5.2	0.4	1	0.1	0	3.7	0.2	0	0	0
690	77	M	yes	no	no	yes	yes	Unknown infection/fever/sepsis	Infectious disease	yes	no	no	no	no	no	no	0	0	3.5	5.1	2.7	0.1	0.9	0	0	1.3	0.1	0	0	0
693	83	W	yes	no	no	no	no	Urosepsis	Cardiovascular problem	yes	no	no	no	no	no	no	1000	10	18.3	99.8	14.6	0.4	12.4	0	19.9	10.7	0.3	0	0	0
694	38	W	no	no	no	no	no	Unknown infection/fever/sepsis	Infectious disease	no	no	yes	no	yes	no	no	0	0	3687.4	56.7	9.9	0	7.8	0.2	0	2.7	0	0	0	0
695	81	W	yes	no	no	no	no	Unknown infection/fever/sepsis	Neurological problem	no	no	no	no	no	yes	no	0	0	4.5	11.1	7.5	0.2	20.6	0	0	4.6	0.2	0	0	0
697	53	W	yes	no	no	no	no	Pyelonephritis	genitourinary condition	yes	no	no	no	yes	no	no	10000	10	32.3	32	36.2	0.1	99.2	0.4	0	5.9	0.1	2	1	1
699	21	M	yes	no	no	no	yes	Unknown infection/fever/sepsis	Infectious disease	no	no	no	no	no	yes	no	0	0	7.8	16.9	58.9	6	21.7	0.1	0	55.3	2.1	0	0	0
700	55	W	no	no	no	no	no	Unknown infection/fever/sepsis	Infectious disease	no	no	no	no	yes	no	no	0	0	8.6	1.3	1	0	3.1	0.1	32.7	0.9	0	0	0	0
701	56	M	yes	yes	no	no	yes	Unknown infection/fever/sepsis	Infectious disease	yes	no	no	no	yes	yes	no	0	0	3.9	3.2	2	0	4.9	0	0	1.8	0	0	0	0
704	27	M	yes	no	no	no	no	Urosepsis	Infectious disease	yes	yes	no	no	no	yes	no	10000	1	13.4	271.6	0.1	0.3	210.1	0	0	0.1	0	1	1	0
705	62	W	yes	no	no	no	yes	Urosepsis	genitourinary condition	no	no	no	yes	no	yes	no	100000	1	47.5	2398.6	3.5	0.6	10000	0	0	0	0.6	1	1	0
707	74	M	yes	no	no	no	yes	Unknown infection/fever/sepsis	Infectious disease	no	no	no	no	no	yes	no	1000	10	25.8	49.9	23.2	4.2	55.8	0.1	31.4	21.1	2.3	0	0	0
708	77	W	yes	no	no	no	yes	Uncomplicated urinary tract infection	Other	no	no	no	no	no	no	no	100000	7	22.4	1431.4	24.1	0.9	10000	0	0	6.2	0.3	1	1	0
709	57	W	yes	no	no	no	no	Unknown infection/fever/sepsis	Infectious disease	no	no	no	no	no	no	no	0	0	44.4	7.6	4.5	1	2.9	0.4	0	0.7	0.4	0	0	0
710	76	M	yes	no	no	no	no	Unknown infection/fever/sepsis	Infectious disease	no	no	no	no	no	yes	no	1000	10	25.5	16	11.8	0.7	6.8	0	0	6.1	0.3	0	0	0
711	75	W	yes	no	no	no	no	Not specified	Musculoskeletal condition	no	no	no	no	no	no	no	100000	1	79.7	43.3	43.9	1	10000	0	0	31.6	0.2	1	1	0
713	75	M	yes	no	no	yes	yes	Unknown infection/fever/sepsis	Infectious disease	no	no	no	no	no	yes	no	0	0	31.6	12.1	8.4	2.1	2	0.1	37.8	5.7	2	0	0	0
714	52	M	yes	yes	no	yes	yes	Complicated urinary tract infection	genitourinary condition	yes	yes	no	no	no	no	no	1000	10	84.8	19.9	23.2	0.9	6.2	0	0	20.5	0.3	0	0	0
716	50	M	no	no	yes	no	no	Complicated urinary tract infection	genitourinary condition	yes	no	yes	no	yes	no	yes	100000	1	26.3	2534.4	2.1	0	10000	0	0	0.6	0	1	1	0
718	69	W	yes	no	no	no	yes	Unknown infection/fever/sepsis	Infectious disease	no	no	no	no	no	no	no	10000	1	122.1	370.8	5.8	4.8	1661.1	0	0	1	2	1	1	0
719	79	M	yes	no	no	yes	yes	Unknown infection/fever/sepsis	Infectious disease	no	no	no	no	no	no	no	100000	2	87.8	21.3	15.5	0.3	4889.2	0	0	12.7	0.2	1	1	0
720	57	W	yes	yes	no	no	no	Urosepsis	Other	yes	yes	yes	no	no	no	yes	10000	1	32.8	1600.6	131	2.9	10000	0	84.5	0.5	2.9	1	1	0
721	62	W	yes	no	no	no	yes	Unknown infection/fever/sepsis	Infectious disease	no	no	no	no	yes	yes	no	1000	10	5.9	15.2	3.9	0.4	76.6	0.1	0	3.2	0	0	0	0
722	45	M	yes	no	no	no	no	Uncomplicated urinary tract infection	Infectious disease	no	no	no	no	no	yes	no	0	0	65.3	8.7	3.9	0.3	4062.6	0	0	3.5	0.1	0	0	0
724	27	W	yes	yes	no	no	no	Pyelonephritis	Other	no	no	yes	yes	no	no	no	1000	10	27.8	1478.7	12.2	0.2	400.5	0	0	3.7	0.2	0	0	0
727	88	M	yes	no	yes	no	no	Complicated urinary tract infection	Neurological problem	no	no	no	no	no	no	no	10000	10	55.5	757.7	15.7	7.3	4161.8	2.7	250.5	1.3	3.5	2	1	1
730	30	W	yes	no	no	no	yes	Unknown infection/fever/sepsis	Infectious disease	no	no	no	no	no	yes	no	1000	10	3.6	5.4	23.2	0.2	413.9	0	0	11.6	0.2	0	0	0
731	63	M	yes	no	no	no	no	Pyelonephritis	genitourinary condition	no	no	no	yes	yes	no	no	0	0	0.8	1.1	0.4	0	0.9	0.1	0	0.1	0	0	0	0
732	23	W	no	no	no	no	no	Pyelonephritis	Other	no	no	no	yes	no	no	no	10000	1	19.6	1227.9	17.3	0.4	10000	0	0	3.5	0.2	1	1	0
735	56	W	no	no	no	no	no	Uncomplicated urinary tract infection	genitourinary condition	no	no	yes	no	yes	no	yes	10000	1	12.5	2.9	5.4	0	4160.8	0.1	0	0.4	0	1	1	0
736	86	M	yes	yes	no	yes	yes	Unknown infection/fever/sepsis	Infectious disease	no	no	no	no	no	yes	no	1000	10	9.6	4.9	13	2.9	14.4	0.1	0	9.6	2.4	0	0	0
737	83	M	yes	yes	yes	yes	no	Unknown infection/fever/sepsis	Infectious disease	no	no	no	no	yes	no	no	10000	3	22.6	2202.2	8.3	2.1	10000	0.4	0	1.2	1.7	1	1	0
739	72	W	yes	no	no	no	no	Urosepsis	Infectious disease	yes	no	yes	no	yes	no	yes	100000	1	27	17.8	10	0	10000	0	0	8.6	0	1	1	0
740	55	W	yes	no	no	yes	yes	Unknown infection/fever/sepsis	Infectious disease	no	no	no	no	no	no	no	100000	5	21.5	1584.6	1.9	0.9	10000	0.2	0	0	0.4	1	1	0
742	37	W	no	yes	no	no	no	Pyelonephritis	genitourinary condition	yes	no	no	yes	no	no	yes	10000	6	25.7	204.6	62.1	3.1	2883	0	0	0	0.9	1	1	0
744	77	M	no	no	no	yes	yes	Not specified	Respiratory problem	no	no	no	no	yes	no	no	1000	10	97.4	34.4	21.7	0	127.2	0	0	19.8	0	0	0	0
745	25	W	no	no	no	no	no	Pyelonephritis	genitourinary condition	yes	no	no	yes	no	yes	no	10000	1	521.2	6757.3	30.2	0	1561.9	12.6	0	0	0	1	1	0
746	55	W	no	no	no	no	no	Pyelonephritis	genitourinary condition	yes	yes	yes	yes	no	no	no	100000	1	22.6	7078.8	5.3	0.7	10000	0	251.5	0.1	0.7	1	1	0
747	64	W	yes	no	no	no	yes	Urosepsis	Infectious disease	no	yes	no	no	no	yes	yes	100000	1	19	1539.7	2.4	0	10000	0	0	0.5	0	1	1	0
748	49	M	yes	no	no	no	no	Unknown infection/fever/sepsis	Respiratory problem	no	no	no	no	no	no	no	100000	5	407.6	434.4	5.4	3.1	10000	0	0	0.5	1.5	1	1	0
749	91	M	yes	no	yes	yes	no	Not specified	Infectious disease	no	no	no	no	no	yes	no	1000	10	6.2	2.6	3.3	0.3	2.9	0	0	0.7	0.1	0	0	0
750	54	M	yes	no	no	no	no	Unknown infection/fever/sepsis	Infectious disease	no	no	no	no	no	no	no	10000	1	326.8	4034.1	31	1.5	10000	0	0	25.2	0.3	1	1	0
753	25	W	no	no	no	yes	no	Pyelonephritis	genitourinary condition	yes	no	no	yes	no	yes	yes	100000	1	142.7	5785	7.4	0.1	7397	0	162	1	0.1	1	1	0
754	59	W	no	no	no	no	no	Not specified	Psychiatric problem, including self-harm	no	no	no	yes	no	no	no	10000	8	62.6	680.7	45.6	32.4	2431.1	0.4	0	6	15.6	1	1	0
756	74	W	yes	no	no	no	yes	Unknown infection/fever/sepsis	Infectious disease	no	no	no	no	yes	no	no	10000	11	513.4	1319.3	2.4	0	13.4	0	2957.5	0.6	0	1	1	0
757	29	W	yes	no	no	no	yes	Unknown infection/fever/sepsis	Infectious disease	no	no	no	no	no	yes	no	0	0	9.9	5.4	10.5	0.3	67.1	0	0	7.2	0.3	0	0	0
759	76	W	yes	yes	no	no	no	Unknown infection/fever/sepsis	Respiratory problem	no	no	no	no	no	no	no	10000	1	31.5	3893.2	7.7	0.2	10000	0.1	145.9	2.2	0	1	1	0
761	65	W	yes	yes	yes	no	no	Asymptomatical bacteriuria	Gastrointestinal	no	no	no	no	no	no	yes	100000	7	165.4	2.7	7.4	0	10000	0.3	0	0.9	0	1	1	0
762	43	M	yes	no	no	no	no	Not specified	Respiratory problem	no	no	no	no	yes	yes	no	0	0	10.3	13.3	2.4	0.3	1.9	0	0	1.3	0	0	0	0
763	47	M	yes	yes	no	no	no	Not specified	Gastrointestinal	no	no	yes	no	no	no	no	1000	10	9.3	1.6	3	0.3	32	0.1	0	2.2	0.3	0	0	0
764	55	W	yes	yes	no	no	yes	Not specified	Musculoskeletal condition	yes	no	no	no	no	no	no	0	0	7.7	71.3	5.5	0.1	20.6	0.1	0	3.9	0	0	0	0
765	61	M	yes	no	no	yes	no	Complicated urinary tract infection	Gastrointestinal	no	no	yes	no	no	no	no	0	0	13.3	64.1	10.4	1.4	2686.8	0	0	8.9	0.3	0	0	0
766	77	W	yes	yes	yes	yes	no	Urosepsis	Infectious disease	no	no	no	no	no	no	no	100000	10	20.7	644.8	1.1	0.3	10000	0	246.3	0	0	2	1	1
767	53	W	yes	yes	no	no	no	Uncomplicated urinary tract infection	genitourinary condition	no	no	no	no	no	no	no	1000	13	32.3	395.8	18.5	1	1395.8	0.1	0	3.6	0	0	0	0
769	80	W	yes	no	no	no	yes	Unknown infection/fever/sepsis	Infectious disease	no	no	no	no	no	no	no	1000	10	23.7	15.1	23.2	1.4	51.7	0.1	0	18.9	0.6	0	0	0
770	74	W	yes	yes	yes	no	no	Urosepsis	Infectious disease	no	no	yes	no	yes	no	yes	100000	5	265.4	10000	129.5	17.6	10000	0	189.9	18.8	15.1	1	1	0
771	54	M	yes	no	no	no	no	Not specified	Infectious disease	no	no	no	no	no	yes	no	0	0	17.1	8.3	2.3	2.3	6.8	0.1	0	2.1	0.9	0	0	0
773	79	M	yes	no	no	yes	yes	Unknown infection/fever/sepsis	Infectious disease	no	no	no	no	no	no	no	100000	14	10954.6	135.2	2.2	4.4	2572.8	6.6	0	0	2.2	1	1	0
774	64	M	yes	yes	no	no	yes	Unknown infection/fever/sepsis	Infectious disease	no	no	no	no	yes	no	no	0	0	7.1	3.5	3.9	0.3	3.9	0	0	1.3	0	0	0	0
775	82	W	yes	no	no	yes	no	Unknown infection/fever/sepsis	Infectious disease	yes	no	yes	no	no	no	no	10000	3	6.5	44.3	8.4	0	2716.9	0.1	0	3.2	0	1	1	0
777	65	M	yes	no	no	no	no	Not specified	Other	no	no	no	no	no	no	no	0	0	2.7	3.1	1.8	0.2	22.7	0.1	0	1.2	0	0	0	0
778	86	M	yes	yes	no	no	yes	Uncomplicated urinary tract infection	Other	no	no	no	no	no	no	no	100000	15	29.8	241.8	1.8	0.6	10000	0.6	0	0.4	0.3	1	1	0
779	85	M	yes	no	no	yes	yes	Not specified	Musculoskeletal condition	no	no	no	no	no	no	no	10000	16	19.1	171.4	4.7	0.2	10000	0.1	622.7	0.8	0	1	1	0
780	71	M	yes	yes	no	no	no	Unknown infection/fever/sepsis	Infectious disease	no	no	no	no	no	no	no	10000	17	13.3	175	10.5	0.7	86.4	0	74.4	9.2	0.7	1	1	0
781	23	W	no	no	no	no	no	Not specified	Gastrointestinal	no	no	no	no	no	yes	no	1000	10	38	9	15.6	0.3	225	1	0	1.1	0.1	0	0	0
783	68	M	yes	no	no	no	no	Unknown infection/fever/sepsis	Other	no	no	no	no	no	no	no	1000	10	22.5	125.5	62.8	3.1	32.4	0	0	51.4	1.9	0	0	0
785	44	M	yes	no	yes	yes	yes	Urosepsis	Infectious disease	no	no	no	no	no	no	no	100000	5	2672.9	2738.3	31.8	10.5	8943.2	0	92.9	6.9	5.7	1	1	0
786	50	M	yes	no	no	no	yes	Unknown infection/fever/sepsis	Infectious disease	no	no	no	no	no	no	no	1000	10	11.4	68.5	34	1.7	1259.5	0	299.3	21.7	1	0	0	0
787	45	M	no	no	no	no	no	Prostatitis	genitourinary condition	yes	no	yes	no	no	no	no	1000	10	17.8	3.6	3.6	0	2	0.1	0	2.8	0	0	0	0
788	29	W	no	no	no	no	no	Uncomplicated urinary tract infection	genitourinary condition	yes	yes	yes	yes	no	no	yes	10000	1	3827.4	1452.4	9.3	4.7	783.3	0.6	0	2.1	4.7	1	1	0
789	26	W	yes	no	no	no	yes	Unknown infection/fever/sepsis	Infectious disease	no	no	no	no	no	yes	no	0	0	32.6	33.3	49.8	0.6	602.5	0	0	2.6	0.4	0	0	0
790	45	M	yes	no	no	no	no	Unknown infection/fever/sepsis	Infectious disease	no	no	yes	no	no	yes	no	1000	10	31.9	17.5	8.7	1.2	11.3	0	0	7.4	0.6	0	0	0
791	81	W	yes	no	no	no	no	Asymptomatical bacteriuria	Neurological problem	no	no	no	no	no	no	no	10000	10	14.3	14	15.5	0.8	331	0	0	8	0.3	2	1	1
792	76	W	yes	no	no	no	yes	Unknown infection/fever/sepsis	Infectious disease	no	no	no	no	yes	no	no	100000	10	35.3	8.9	12.8	0.6	441.3	0.2	0	2.7	0	2	1	1
793	19	W	no	no	no	no	no	Pyelonephritis	genitourinary condition	yes	no	yes	yes	no	no	no	100000	18	614.5	1659.9	2	0.1	10000	0.1	0	0.1	0.1	1	1	0
796	42	W	no	no	no	no	yes	Unknown infection/fever/sepsis	Infectious disease	no	no	no	no	no	no	no	10000	10	9238.1	97.7	105.4	7.6	307.3	0	0	65.7	4.6	2	1	1
797	69	M	yes	yes	no	no	yes	Unknown infection/fever/sepsis	Infectious disease	no	no	no	no	no	no	no	1000	13	240.6	2.2	7.5	0.2	4.1	0	0	7.4	0	0	0	0
798	51	W	yes	no	no	no	no	Not specified	Musculoskeletal condition	no	no	no	yes	yes	no	no	1000	10	7.7	6.9	21.9	0.4	91	0	0	6.3	0.4	0	0	0
799	46	W	yes	yes	no	no	no	Not specified	Neurological problem	no	no	no	no	no	no	no	0	0	9.5	4.5	3.5	0.4	7.8	0.1	0	2.4	0	0	0	0
800	82	W	yes	yes	no	no	yes	Not specified	Respiratory problem	no	no	no	no	no	no	yes	100000	1	26.4	235.3	16.8	7.9	10000	0.7	0	3.2	1.6	1	1	0
802	64	M	yes	yes	no	no	yes	Unknown infection/fever/sepsis	Infectious disease	no	no	no	no	no	yes	no	1000	10	32.9	9.9	9.2	0	62	0	0	3.7	0	0	0	0
803	86	W	yes	no	no	no	yes	Uncomplicated urinary tract infection	genitourinary condition	no	no	yes	no	no	no	yes	1000	10	14.6	7.2	6.9	1.7	36.1	0.4	0	4.6	1.5	0	0	0
805	81	M	no	no	no	no	no	Urethritis/Balanitis	Other	no	no	no	no	no	no	no	0	0	9.8	1.2	2.8	0.2	1	0	0	2.5	0.2	0	0	0
806	66	M	yes	yes	no	no	no	Unknown infection/fever/sepsis	Infectious disease	no	no	no	no	no	no	no	1000	0	21.9	2.7	3.9	0.3	23.7	0	0	2.5	0.3	0	0	0
807	79	M	no	no	yes	yes	yes	Complicated urinary tract infection	genitourinary condition	yes	no	no	no	no	no	no	1000	16	15.1	29.1	10.4	0.4	21.7	0	0	8.3	0.2	0	0	0
808	21	W	no	no	yes	no	no	Pyelonephritis	genitourinary condition	yes	no	no	yes	no	no	yes	100000	1	15.3	568.1	21.2	5.6	10000	0.1	0	0.7	0.4	1	1	0
809	63	W	yes	no	no	no	yes	Unknown infection/fever/sepsis	Infectious disease	no	no	no	no	yes	yes	no	1000	10	12.8	8.7	17.6	1	14.4	0	0	9.8	0.4	0	0	0
811	74	M	yes	no	no	yes	yes	Complicated urinary tract infection	Neurological problem	no	no	no	no	no	yes	no	100000	1	9.5	64.7	3.3	0.1	10000	0	0	2.9	0	1	1	0
813	29	W	no	no	yes	yes	no	Pyelonephritis	genitourinary condition	no	no	no	yes	no	yes	no	10000	1	225.1	168.6	7.8	1.4	8364.7	0	0	0.1	0.6	1	1	0
814	73	W	yes	no	no	no	no	Unknown infection/fever/sepsis	Infectious disease	no	no	no	no	no	no	no	1000	10	50	48.5	153.5	29.3	25.8	0.9	0	110.4	25	0	0	0
817	88	M	yes	no	no	no	yes	Unknown infection/fever/sepsis	Infectious disease	no	no	yes	no	no	no	no	0	0	12.1	4.6	7.3	1.9	3.9	0.1	0	3.9	1.2	0	0	0
818	26	W	no	no	no	no	no	Uncomplicated urinary tract infection	Gastrointestinal	no	no	yes	no	yes	no	yes	0	0	3	148.7	1.7	0.1	10000	0.2	0	0	0	0	0	0
819	77	M	yes	no	no	yes	yes	Unknown infection/fever/sepsis	Infectious disease	yes	no	no	no	yes	no	no	10000	19	97.4	34.4	21.7	0	127.2	0	0	19.8	0	1	1	0
820	93	W	yes	no	no	no	no	Unknown infection/fever/sepsis	Neurological problem	no	no	no	no	no	no	yes	0	0	362.9	3.5	1.9	0.3	2.9	0.1	0	1.6	0.1	0	0	0
821	73	M	yes	no	no	yes	yes	Not specified	Neurological problem	no	no	no	no	no	no	no	1000	10	4.8	6.6	7.8	0	17.5	0	0	7.4	0	0	0	0
822	72	W	yes	yes	no	no	no	Uncomplicated urinary tract infection	Neurological problem	no	no	no	no	no	no	no	100000	1	5.2	470	1.1	0.3	10000	0.1	0	0.2	0	1	1	0
824	59	M	yes	no	no	no	yes	Not specified	Respiratory problem	no	no	yes	no	no	no	yes	0	0	1496.2	11.9	16.2	0.1	28.4	0	0	13.4	0.1	0	0	0
825	36	W	yes	no	no	no	no	Urosepsis	Infectious disease	yes	yes	yes	no	no	no	no	100000	1	8.9	656.8	10.1	0.6	7261.2	0	0	1	0.4	1	1	0
827	42	M	no	yes	yes	yes	no	Complicated urinary tract infection	genitourinary condition	no	no	yes	no	no	no	no	0	0	37.7	252.7	6.7	0.7	13.7	0	0	6.5	0.4	0	0	0
829	61	W	yes	yes	no	no	yes	Unknown infection/fever/sepsis	Infectious disease	no	no	no	no	yes	no	no	10000	1	3.5	69.9	2.9	0	3008.9	0	2.9	2.9	0	1	1	0
830	71	W	yes	yes	no	no	no	Not specified	Respiratory problem	no	no	no	no	no	yes	no	0	0	7.2	24.6	32.9	0.3	319.7	0	33.8	8.7	0.2	0	0	0
831	18	W	no	no	no	no	no	Not specified	Gastrointestinal	no	no	yes	no	no	no	no	10000	10	962.6	14	17.8	0.3	469.7	0.2	0	5.2	0.1	2	1	1
832	66	W	yes	yes	no	no	no	Unknown infection/fever/sepsis	Infectious disease	no	no	no	no	no	no	no	0	0	0.6	1	2.7	0.4	3	0	0	1.8	0.4	0	0	0
833	79	M	yes	no	no	yes	yes	Unknown infection/fever/sepsis	Infectious disease	no	no	no	no	no	no	no	0	0	24.5	10.5	12.5	2.9	4.1	0	0	9	2.4	0	0	0
834	75	M	yes	yes	no	yes	no	Urosepsis	Infectious disease	yes	no	no	no	no	no	no	10000	19	7.7	85.4	12.2	0.4	588.8	0	0	10.2	0	1	1	0
836	36	M	no	no	no	no	yes	Unknown infection/fever/sepsis	Infectious disease	no	no	no	no	no	no	no	0	0	4	3.3	0.5	0	0.9	0	0	0.5	0	0	0	0
839	50	M	no	no	no	yes	no	Uncomplicated urinary tract infection	Neurological problem	no	no	no	no	no	no	no	100000	1	0.7	44.4	40.3	8.2	10000	0	0	38.8	0.3	1	1	0
840	40	W	no	no	no	no	no	Asymptomatical bacteriuria	Gastrointestinal	no	no	yes	yes	no	no	no	0	0	2.2	14.8	15.1	0	484.2	0.3	0	2.1	0	0	0	0
841	84	M	yes	yes	yes	no	yes	Unknown infection/fever/sepsis	Infectious disease	no	no	no	no	yes	no	no	1000	10	6.8	4	3.1	0.3	40.3	0.1	0	2.8	0.2	0	0	0
842	49	M	no	yes	no	no	yes	Not specified	Gastrointestinal	no	no	no	no	yes	no	no	0	0	49.6	50.2	13.3	0.4	14.4	0.3	0	12.1	0.3	0	0	0
844	28	W	yes	no	no	no	no	Uncomplicated urinary tract infection	Gastrointestinal	yes	no	yes	no	no	no	no	1000	0	4.3	89	20.4	0	653.3	0.1	0	3	0	0	0	0
845	26	W	no	no	no	no	no	Uncomplicated urinary tract infection	genitourinary condition	yes	no	no	no	yes	no	yes	10000	15	38.3	737.2	2.3	0.3	82.5	0.1	0	0.5	0	1	1	0
848	25	M	no	no	no	no	no	Prostatitis	genitourinary condition	yes	yes	yes	yes	no	no	yes	100000	1	48.4	431.8	0.8	0.3	9418.8	0	0	0.4	0	1	1	0
852	25	W	yes	no	no	no	no	Pyelonephritis	genitourinary condition	no	yes	no	no	no	yes	yes	10000	1	9.3	181	2.5	0.2	992.4	0	0	1	0.2	1	1	0
855	68	W	yes	no	no	no	yes	Urosepsis	Infectious disease	no	no	no	no	yes	no	no	100000	1	34.5	4303.8	6.7	1	10000	0	0	1	0.9	1	1	0
857	83	W	yes	no	no	no	no	Uncomplicated urinary tract infection	Neurological problem	no	no	no	no	yes	no	no	100000	10	155.3	2578.5	15.2	0	10000	4.9	0	1.2	0	2	1	1
858	74	M	yes	no	no	no	no	Unknown infection/fever/sepsis	Other	no	no	no	no	no	no	no	1000	10	5.2	4.5	5.7	0	17.5	0	0	4.8	0	0	0	0
859	60	M	yes	no	no	no	no	Not specified	Gastrointestinal	no	no	no	no	no	no	no	0	0	99.3	76.5	5.7	11.7	1.9	0.2	0	1.4	9.5	0	0	0
860	87	W	yes	no	no	no	no	Uncomplicated urinary tract infection	Other	no	no	no	no	no	no	no	100000	1	13.8	462.5	0.5	2.5	10000	0.1	0	0.5	0.1	1	1	0
862	26	W	no	no	no	no	no	Unknown infection/fever/sepsis	Infectious disease	no	no	no	no	yes	no	no	10000	10	10.6	7	6.4	0.3	277.1	0	0	0.7	0.3	2	1	1
863	46	W	yes	no	yes	yes	yes	Unknown infection/fever/sepsis	Respiratory problem	no	no	no	no	yes	no	no	100000	3	19	251.4	2.9	1	5237.1	320.5	0	1	0.1	1	1	0
864	54	W	no	no	no	no	no	Pyelonephritis	genitourinary condition	no	yes	yes	no	no	no	yes	100000	1	36.1	561.2	1.7	0.1	10000	0	0	0.2	0	1	1	0
865	58	M	no	no	no	yes	no	Complicated urinary tract infection	genitourinary condition	yes	no	no	yes	no	no	no	100000	1	257	755.3	0.4	1.2	10000	0.3	0	0	0.2	1	1	0
867	78	M	yes	no	no	yes	no	Urosepsis	Infectious disease	no	no	yes	yes	no	no	no	100000	3	1235.5	10000	27.8	90.4	10000	0	384	5.2	76.5	1	1	0
868	18	M	no	no	no	no	no	Urethritis/Balanitis	genitourinary condition	no	no	no	no	no	no	no	0	0	3.9	82.9	29	0	80.6	0	0	28.5	0	0	0	0
869	37	W	no	no	no	no	no	Not specified	Other	no	no	no	no	yes	no	no	1000	10	27.7	9.6	13.3	0.4	890.5	0.4	0	2.9	0	0	0	0
870	87	M	yes	no	no	yes	yes	Not specified	Gastrointestinal	no	no	no	no	no	no	no	1000	10	3.2	2.4	3	0	9.8	0.2	0	1.6	0	0	0	0
871	17	W	no	no	no	no	no	Not specified	Other	no	no	yes	no	no	no	no	10000	20	6	515.7	15.7	2.6	209	0.7	0	2.1	1.7	1	1	0
872	66	W	yes	no	no	no	no	Not specified	Respiratory problem	no	no	no	no	yes	no	no	0	0	3.6	5.4	5.8	0	4.1	0	0	5.5	0	0	0	0
873	86	W	no	no	yes	yes	yes	Complicated urinary tract infection	genitourinary condition	no	no	yes	no	no	no	no	100000	1	122	10000	23.7	0	10000	0	0	1.4	0	1	1	0
874	46	M	no	no	no	no	no	Prostatitis	genitourinary condition	yes	yes	no	no	no	no	no	1000	0	6.5	30.1	3.8	0.1	2.9	0	0	3.3	0	0	0	0
875	90	M	no	yes	yes	yes	yes	Complicated urinary tract infection	genitourinary condition	no	no	no	no	no	no	no	1000	21	328.7	1497	5.5	0.9	40.3	0.1	41.2	0.9	0.9	0	0	0
877	49	M	yes	yes	no	no	yes	Unknown infection/fever/sepsis	Infectious disease	no	no	no	no	no	no	no	0	0	49.3	643.6	0.7	0.4	35.1	0	0	0.1	0.3	0	0	0
878	45	W	no	no	no	no	no	Pyelonephritis	genitourinary condition	yes	yes	yes	no	no	no	yes	10000	1	2222.6	1606.3	9.5	0	362.2	1.5	0	1.2	0	1	1	0
879	46	W	yes	no	no	no	yes	Not specified	Gastrointestinal	no	no	yes	no	yes	no	yes	1000	10	7350.8	34.7	9.5	0.4	24.8	0	0	5.2	0.3	0	0	0
880	71	W	yes	no	no	no	yes	Unknown infection/fever/sepsis	Infectious disease	no	no	yes	no	no	yes	no	0	0	17.6	3	10.7	0	73.4	0.3	0	4.2	0	0	0	0
882	73	W	yes	no	no	yes	yes	Urosepsis	Infectious disease	yes	yes	no	no	no	yes	no	100000	1	551.6	283.4	4.8	0.3	10000	0	0	0.4	0.2	1	1	0
883	67	M	no	yes	no	no	no	Uncomplicated urinary tract infection	genitourinary condition	yes	no	no	no	no	no	yes	10000	22	34.9	172.1	0.7	0.9	5129.9	0	0	0.4	0	1	1	0
884	26	W	no	no	no	yes	no	Uro/Nephrolithiasis	genitourinary condition	yes	no	no	yes	no	no	no	0	0	15.2	14.8	18.3	0.4	636.2	0.3	22.8	9.5	0.3	0	0	0
885	30	W	no	no	no	no	no	Unknown infection/fever/sepsis	Infectious disease	no	no	yes	no	no	no	no	1000	0	11.4	166.5	29.2	1.8	2762.1	0	0	0.2	1.5	0	0	0
886	45	M	yes	no	no	no	no	Epidydmitis or orchitis	genitourinary condition	no	no	no	yes	yes	no	no	0	0	7.3	22	4.9	0	5.8	0	0	3.3	0	0	0	0
887	85	W	yes	yes	no	no	no	Uncomplicated urinary tract infection	Neurological problem	yes	no	no	no	no	no	no	100000	16	101.8	95.3	13.1	0.3	10000	0	0	5.5	0.3	1	1	0
888	73	M	yes	no	no	no	yes	Unknown infection/fever/sepsis	Infectious disease	no	no	no	no	yes	no	no	1000	10	11.7	23.1	31.9	2.6	18.6	0.3	121.7	23.9	2.1	0	0	0
889	53	W	no	no	no	no	no	Pyelonephritis	genitourinary condition	no	yes	yes	yes	no	no	yes	10000	1	2703.7	10000	16.6	3.2	2681.6	0	0	2.6	3.2	1	1	0
890	57	W	yes	no	yes	no	yes	Complicated urinary tract infection	Respiratory problem	no	no	no	no	yes	no	no	0	0	13.9	19.3	9.2	1.8	5.1	0	0	5.1	0.8	0	0	0
891	68	M	yes	yes	no	no	yes	Unknown infection/fever/sepsis	Infectious disease	no	no	yes	no	no	no	no	0	0	226.6	37.8	37.5	12.8	9.3	0	139.6	22.8	10.6	0	0	0
892	17	W	no	no	no	no	no	Pyelonephritis	genitourinary condition	yes	yes	yes	no	no	no	no	10000	9	7.5	996.6	11.9	2	555.7	0	0	1.6	0.6	1	1	0
893	73	M	yes	yes	no	no	yes	Not specified	Other	no	no	no	no	no	no	yes	1000	10	4	3.9	4	0.2	21.7	0	0	3.9	0.2	0	0	0
894	45	W	yes	no	no	yes	no	Pyelonephritis	Infectious disease	yes	yes	no	no	no	yes	yes	10000	1	9.9	37.6	31.7	0.2	408.7	0	80.3	31.4	0.2	1	1	0
895	50	M	yes	no	no	no	yes	Unknown infection/fever/sepsis	Infectious disease	no	no	no	no	no	no	no	0	0	53.4	52.1	98	6.2	42.4	3.2	0	90.9	4.9	0	0	0
896	72	W	yes	no	no	no	yes	Uro/Nephrolithiasis	Infectious disease	no	no	yes	no	no	no	no	1000	10	32.5	11.9	21.7	1.7	52.7	2.5	0	11	1.2	0	0	0
897	69	W	yes	no	no	no	no	Not specified	Other	no	no	no	no	no	no	yes	100000	1	5.8	89.8	46.7	2	10000	0.1	0	38.7	1.4	1	1	0
898	66	W	no	no	no	no	no	Not specified	Infectious disease	no	no	no	no	yes	no	no	0	0	20.7	11.7	13	0	165.5	0	42.3	7.8	0	0	0	0
899	25	M	no	no	yes	yes	yes	Complicated urinary tract infection	Infectious disease	no	no	no	no	no	no	no	100000	17	878	10000	22.4	7.3	7950.4	0	181.3	1.5	3.6	1	1	0
902	37	W	no	no	no	no	no	Uncomplicated urinary tract infection	genitourinary condition	yes	yes	no	no	no	no	yes	10000	1	9.6	527.4	56.9	0.9	1268.9	0	0	0	0.9	1	1	0
903	38	W	no	no	no	no	no	Pyelonephritis	genitourinary condition	yes	yes	no	yes	yes	no	no	1000	0	10.9	26.3	7.1	0.1	13.7	0	0	1	0.1	0	0	0
904	79	M	yes	no	no	no	no	Not specified	Infectious disease	no	no	yes	no	no	no	no	1000	10	148.1	9.9	5.1	0.3	3.9	45.9	0	2.3	0.3	0	0	0
905	79	M	yes	yes	no	no	no	Unknown infection/fever/sepsis	Infectious disease	no	no	no	no	no	yes	no	1000	1	11.2	6.4	4.2	1.9	4.9	0	0	3.3	1	0	0	0
908	60	W	no	no	no	no	yes	Not specified	Infectious disease	no	no	no	no	yes	yes	no	0	0	52.3	10.7	47.4	0.2	9.3	0.3	0	4.8	0.2	0	0	0
909	66	M	yes	no	no	no	yes	Unknown infection/fever/sepsis	Infectious disease	no	no	yes	no	no	no	no	0	0	9.5	8.7	3.2	0.3	6.8	0	0	2.3	0.1	0	0	0
910	57	M	yes	no	no	no	yes	Not specified	Gastrointestinal	no	no	no	no	no	no	no	1000	10	35.5	27.6	17.1	12.3	1.9	0	0	13.1	7.2	0	0	0
916	76	W	no	no	no	no	yes	Uncomplicated urinary tract infection	genitourinary condition	yes	yes	yes	no	yes	no	yes	1000	1	102.1	5819	15.1	0.8	206.9	0.1	0	8.2	0.8	0	0	0
917	46	W	no	no	no	no	yes	Not specified	Other	yes	no	yes	no	no	no	no	0	0	30.5	9.5	91	2	26.9	0	0	2.7	1.4	0	0	0
918	77	M	yes	yes	no	no	yes	Not specified	Respiratory problem	no	no	no	no	no	yes	no	0	0	9	14.9	3	0.3	9.8	0	0	2.9	0.1	0	0	0
919	61	M	yes	no	no	no	yes	Uncomplicated urinary tract infection	Other	no	no	no	no	no	yes	no	0	0	12.4	213.9	3	0.3	5217.2	0	0	0.4	0	0	0	0
920	57	M	yes	no	no	yes	no	Unknown infection/fever/sepsis	Other	no	no	no	no	yes	no	no	1000	0	9.4	0.8	1.3	0	0.9	0	0	0.7	0	0	0	0
921	77	M	yes	no	no	no	yes	Unknown infection/fever/sepsis	Infectious disease	no	no	no	no	no	yes	no	0	0	87.9	8.7	3	0.3	1.9	0	0	1.9	0	0	0	0
922	44	W	yes	no	no	no	yes	Unknown infection/fever/sepsis	Infectious disease	no	no	yes	no	yes	no	no	1000	10	4.6	13.6	45.4	0.4	534.6	0	0	2.1	0.1	0	0	0
923	72	W	yes	yes	no	no	no	Uncomplicated urinary tract infection	Neurological problem	no	no	no	no	no	no	no	100000	5	8.4	87.2	60.8	0.8	10000	0	0	60.2	0	1	1	0
925	61	W	yes	no	no	no	no	Uncomplicated urinary tract infection	Neurological problem	yes	yes	no	no	no	no	no	1000	10	234.7	84.5	59.8	0.6	10000	0.7	188.9	2	0.6	0	0	0
928	25	W	no	no	no	no	no	Uncomplicated urinary tract infection	Gastrointestinal	no	no	yes	no	no	no	yes	1000	10	17.9	98	31.7	0.6	625.9	0	0	15.7	0.4	0	0	0
929	70	M	yes	no	no	yes	yes	Unknown infection/fever/sepsis	Infectious disease	no	no	no	no	yes	no	no	100000	10	3.1	9.3	118	209.5	3874.8	0.3	0	103.6	7.8	2	1	1
930	72	M	yes	no	no	no	no	Unknown infection/fever/sepsis	Infectious disease	no	no	no	no	no	yes	no	1000	10	13	5.4	1.6	0	7.8	0	0	1.1	0	0	0	0
931	59	M	yes	no	no	no	no	Uncomplicated urinary tract infection	Neurological problem	no	no	no	no	no	no	no	10000	2	55.2	10000	2.5	0.4	213.2	0.1	279.2	0.7	0.2	1	1	0
932	28	W	no	no	no	no	yes	Not specified	Respiratory problem	no	no	no	no	no	no	no	1000	10	12.4	56.3	144.9	0.1	3898.4	0	0	5.7	0.1	0	0	0
933	73	M	yes	no	no	no	no	Unknown infection/fever/sepsis	Infectious disease	no	no	yes	no	yes	no	no	0	0	8	69.1	81.2	0.4	490.5	0.1	0	72.6	0.4	0	0	0
934	69	M	no	no	no	no	no	Uncomplicated urinary tract infection	genitourinary condition	no	no	no	no	yes	no	no	10000	1	12.1	151.2	4	0.6	9103.8	0	0	0.6	0.6	1	1	0
935	65	M	yes	no	no	no	yes	Not specified	Neurological problem	no	no	no	no	no	no	no	0	0	18.7	22.5	21.3	7.6	11.7	0.1	0	15.3	3.9	0	0	0
938	62	W	no	no	yes	yes	yes	Complicated urinary tract infection	genitourinary condition	yes	yes	no	yes	no	no	yes	100000	15	607.9	1492.3	1.3	0	10000	0	0	0.6	0	1	1	0
940	72	M	yes	no	no	no	yes	Unknown infection/fever/sepsis	Infectious disease	no	no	no	no	yes	yes	no	1000	0	5.5	24.7	3.8	0.3	12.7	0	0	2.6	0.1	0	0	0
941	78	W	yes	yes	no	yes	yes	Unknown infection/fever/sepsis	Infectious disease	no	no	no	no	no	yes	no	100000	10	1.9	5.6	57.1	118	160.4	0	0	53.8	3.3	2	1	1
942	43	M	yes	no	no	no	no	Not specified	Gastrointestinal	no	no	no	no	yes	yes	no	0	0	1.3	1.2	1	0	0	0	0	1	0	0	0	0
944	69	M	yes	no	no	yes	yes	Urosepsis	Infectious disease	no	no	no	yes	no	yes	no	10000	1	4.5	478.6	1.6	36.2	155.2	0	0	0	1.5	1	1	0
945	74	W	yes	no	no	no	no	Uncomplicated urinary tract infection	Other	no	no	no	no	no	no	no	10000	1	38.4	66.3	257.7	130.3	6528.6	0	179.3	230.8	7.2	1	1	0
946	52	W	yes	no	no	no	yes	Unknown infection/fever/sepsis	Infectious disease	no	no	no	no	yes	yes	no	1000	10	4.5	22	13.1	0	366.2	0.1	0	9	0	0	0	0
947	36	M	yes	no	no	no	no	Not specified	Infectious disease	no	no	no	no	no	yes	no	1000	10	24	5.7	6.5	0.3	2	0	27.3	5.2	0	0	0	0
953	46	M	yes	no	no	no	no	Unknown infection/fever/sepsis	Neurological problem	no	no	no	no	no	no	no	0	0	9.6	7.8	10.5	2	14.7	0.2	0	8	1.5	0	0	0
954	76	M	yes	no	no	yes	yes	Unknown infection/fever/sepsis	Infectious disease	no	no	no	no	yes	yes	no	0	0	10.2	7.4	11.1	0.3	73.4	0	0	9.5	0.2	0	0	0
955	73	M	yes	no	no	yes	yes	Kidney infection	genitourinary condition	no	no	no	no	yes	no	no	1000	0	41.5	72.4	26.6	4.1	3.9	0	0	11.9	1.6	0	0	0
956	68	W	yes	no	no	no	no	Not specified	Infectious disease	no	no	no	no	yes	yes	no	0	0	48.9	64.9	17.1	0.3	119.8	0	0	2.7	0.3	0	0	0
957	66	W	yes	no	no	no	yes	Not specified	Infectious disease	no	no	no	no	no	no	no	1000	1	59.9	6.4	3.9	0.1	4.9	0	0	2.9	0.1	0	0	0
958	73	M	yes	no	no	yes	no	Not specified	Infectious disease	no	no	no	no	no	no	no	10000	10	10.2	8.9	10.5	0	100.2	0.1	0	3	0	2	1	1
959	83	M	yes	yes	no	yes	no	Not specified	Infectious disease	yes	no	no	no	no	yes	no	1000	10	10.7	18.6	16.7	1.5	7.2	0	339.9	9.6	1	0	0	0
960	56	W	yes	no	no	no	yes	Unknown infection/fever/sepsis	Other	no	no	no	no	no	yes	no	0	0	153.1	12.7	7.1	0	40.2	0.1	0	3.5	0	0	0	0
961	52	M	yes	yes	no	no	no	Not specified	Neurological problem	no	no	no	no	no	yes	no	0	0	5.2	62.4	10.7	0	31.9	0.1	0	9.3	0	0	0	0
962	17	W	yes	no	no	no	no	Uncomplicated urinary tract infection	Infectious disease	no	no	yes	no	no	no	no	10000	10	14.9	16.1	11.7	0.4	724.3	0	0	5.7	0.3	2	1	1
963	33	W	no	no	no	no	no	Not specified	Neurological problem	no	no	no	no	no	no	no	10000	6	2.1	6.6	16.4	0	776	0.1	0	3.4	0	1	1	0
964	73	M	yes	no	no	yes	no	Uncomplicated urinary tract infection	Cardiovascular problem	no	no	no	no	no	no	no	0	0	17.2	61.7	73.5	11.5	23.8	0	0	62.6	4.4	0	0	0
965	84	W	yes	no	no	no	yes	Complicated urinary tract infection	Other	no	no	no	no	no	no	no	10000	5	12.2	73.8	20.1	0	10000	0.1	0	16.9	0	1	1	0
968	23	M	yes	no	no	no	no	Not specified	Other	no	no	no	no	no	no	no	0	0	8.1	371.4	43.8	8.8	12.7	0	267.9	37.1	3.6	0	0	0
969	63	M	yes	no	no	no	no	Not specified	Infectious disease	no	no	no	no	no	yes	no	1000	10	36.1	5.2	8.9	1.5	19.6	0	0	7.2	0.9	0	0	0
970	40	W	yes	no	no	no	yes	Unknown infection/fever/sepsis	Infectious disease	no	no	no	no	yes	yes	no	0	0	33.5	85.4	108	0.4	179	0.3	81	102.8	0.3	0	0	0
971	64	M	yes	yes	no	yes	no	Urosepsis	Infectious disease	yes	no	no	no	yes	no	no	10000	1	33.2	1160.7	5.5	0.4	7533.3	0.3	0	1.3	0.4	1	1	0
972	41	M	yes	no	no	no	yes	Unknown infection/fever/sepsis	Infectious disease	no	no	no	no	yes	yes	no	0	0	40.8	28.2	95.1	19.1	11.3	0.1	163.5	84.7	5.7	0	0	0
973	49	W	yes	no	no	no	no	Not specified	Infectious disease	no	no	no	no	no	yes	no	1000	10	18.8	3.6	12.2	0.1	197.3	0.1	0	0.5	0.1	0	0	0
974	82	W	yes	yes	no	yes	yes	Complicated urinary tract infection	Other	no	no	no	no	no	no	no	10000	1	24.4	374.7	8.6	0.9	5069.1	0	0	1.4	0.1	1	1	0
975	87	M	yes	no	yes	yes	no	Not specified	Other	no	no	no	no	yes	no	no	0	0	99.6	458.9	73.3	1.8	16.5	0.1	203.1	70.7	1.5	0	0	0
977	42	M	yes	no	no	no	no	Not specified	Respiratory problem	no	no	no	no	yes	no	no	0	0	10	6.5	6.1	1.5	3.9	0.2	0	5.1	0.6	0	0	0
978	53	M	yes	yes	no	no	no	Not specified	Neurological problem	no	no	no	no	no	no	no	1000	0	1415.3	82.7	16.1	1.5	39.3	0	0	13.4	1.5	0	0	0
980	50	M	yes	yes	no	yes	no	Prostatitis	genitourinary condition	no	yes	yes	no	yes	no	no	10000	17	123.5	6834	1	0.2	781.4	0	0	0.2	0	1	1	0
981	43	M	no	no	no	no	no	Unknown infection/fever/sepsis	Infectious disease	no	no	no	no	no	yes	no	0	0	9.7	1.7	0.2	0	0	0	0	0.2	0	0	0	0
983	29	M	yes	no	no	no	no	Unknown infection/fever/sepsis	Infectious disease	no	no	no	no	no	no	no	0	0	57.1	10.5	2.2	0.4	2	0	27.3	2.2	0.2	0	0	0
984	75	M	yes	no	no	yes	no	Unknown infection/fever/sepsis	Infectious disease	no	no	no	no	yes	no	yes	0	0	40957.3	193.9	7.7	0	0.9	0	0	6.7	0	0	0	0
985	72	M	yes	no	no	no	no	Uncomplicated urinary tract infection	Neurological problem	no	yes	no	no	no	yes	no	100000	1	83.9	1323.3	0.4	0	10000	0	0	0	0	1	1	0
986	46	M	yes	no	no	no	no	Not specified	Infectious disease	no	no	no	no	no	yes	no	0	0	6.6	9.6	55.9	0	155.2	0.3	0	43.1	0	0	0	0
987	28	W	no	no			no	Not specified	Gastrointestinal	no	no	yes	no	no	no		100000	2	12.5	71.1	124.5	2.3	5848.2	0	0	26	1.7	1	1	0
989	75	M	yes	no	yes	no	no	Complicated urinary tract infection	Neurological problem	no	no	no	no	no	no	no	10000	7	5.8	16.1	6.6	0.2	53.8	0.3	0	6.5	0.2	1	1	0
990	21	M	yes	no	yes	no	no	Complicated urinary tract infection	Neurological problem	no	no	no	no	no	no	no	100000	3	6.3	47.6	44.1	0.3	2165	0	0	40.2	0.3	1	1	0
991	57	M	yes	yes	no	no	no	Not specified	Musculoskeletal condition	no	no	no	no	no	yes	no	100000	17	33.6	3829.6	3.9	13.7	10000	0	692.5	0.5	0	1	1	0
992	79	W	yes	yes	no	no	no	Urosepsis	Musculoskeletal condition	no	no	no	no	no	no	no	100000	1	5.1	60.8	23.7	0	10000	0.1	0	20.7	0	1	1	0
994	31	M	no	no	no	no	no	Epidydmitis or orchitis	genitourinary condition	no	no	no	no	no	no	no	0	0	3.2	5.2	0.2	0	0	0.2	0	0.1	0	0	0	0
995	83	W	yes	no	no	yes	no	Unknown infection/fever/sepsis	Infectious disease	no	no	no	no	no	yes	no	100000	7	74.9	3.6	4.5	0.2	1960.2	0	0	4.3	0	1	1	0
997	54	W	yes	no	no	yes	yes	Urosepsis	genitourinary condition	no	no	yes	no	yes	no	no	100000	5	61.5	1305.5	4.7	0.2	10000	0.4	0	0	0	1	1	0
998	90	M	yes	no	no	no	no	Unknown infection/fever/sepsis	Gastrointestinal	no	no	no	no	yes	no	no	0	0	6.6	24.6	47.3	1.8	337.2	0	0	29.1	1	0	0	0
999	63	M	no	no	no	yes	yes	Not specified	genitourinary condition	no	no	yes	yes	yes	no	yes	0	0	12599.9	234.1	29.3	7.3	58.9	0	0	25.9	4.2	0	0	0
1001	19	W	no	no	no	no	no	Pyelonephritis	genitourinary condition	no	no	no	yes	no	no	no	10000	1	13.7	512.3	1.2	0.8	1221.9	0.1	0	0	0	1	1	0
1002	51	M	yes	no	no	no	no	Epidydmitis or orchitis	genitourinary condition	no	no	no	no	no	no	no	10000	1	8.6	244.4	8.4	17.5	1469.5	0	0	0.3	0.8	1	1	0
1003	77	M	yes	no	no	yes	no	Urosepsis	Infectious disease	no	no	no	no	no	no	no	100000	10	33.4	296.6	1.1	0.4	10000	0	0	0	0	2	1	1
1004	87	M	yes	yes	yes	no	no	Unknown infection/fever/sepsis	Infectious disease	no	no	no	no	yes	no	no	10000	23	89.2	375.4	2.2	1.2	1164.3	0	0	0.6	0.6	1	1	0
1006	75	W	yes	no	no	no	yes	Uncomplicated urinary tract infection	Infectious disease	no	no	no	no	no	no	no	100000	1	42.4	74.4	16.6	0	10000	0.1	0	14.3	0	1	1	0
1007	50	W	yes	no	no	no	no	Pyelonephritis	genitourinary condition	yes	yes	no	yes	no	yes	no	100000	1	2.1	340.3	13.7	5.3	211.3	0	0	2.6	0.4	1	1	0
1009	55	M	yes	no	no	no	no	Not specified	Gastrointestinal	no	no	no	no	no	no	no	1000	0	26	49.7	21.4	8.2	404.6	293.4	0	6.8	7.1	0	0	0
1011	77	M	yes	yes	no	no	no	Not specified	Musculoskeletal condition	no	no	no	no	yes	no	no	1000	10	6.9	2.1	6.9	1.8	5.1	0.1	0	5.5	1.8	0	0	0
1015	78	W	no	yes	no	no	yes	Uncomplicated urinary tract infection	Other	no	no	no	no	no	no	no	100000	25	205	37.7	6.7	0.1	6723.8	0.4	0	1.3	0	1	1	0
1016	62	M	yes	no	no	no	no	Unknown infection/fever/sepsis	Infectious disease	no	no	no	no	no	no	no	1000	10	132.2	219.9	265.6	16.8	18.6	0.1	0	226.9	11.1	0	0	0
1017	70	M	yes	yes	no	no	no	Not specified	Respiratory problem	no	no	no	no	yes	no	no	0	0	19	4.6	1.5	0.4	22.7	0	0	1.3	0.4	0	0	0
1019	61	W	no	no			no	Unknown infection/fever/sepsis	Infectious disease	no	no	no	no	no	no		100000	1	16.3	31.4	50.5	0	4700.3	0.1	0	36.9	0	1	1	0
1020	54	M	yes	no	no	yes	yes	Urosepsis	Infectious disease	no	no	no	no	no	no	no	10000	1	109.8	331.2	3.7	1.5	1116.5	0	0	1.5	0.9	1	1	0
1021	25	W	no	no	no	no	no	Pyelonephritis	genitourinary condition	yes	no	yes	yes	yes	no	no	10000	1	100.5	154.1	84.1	1.4	14.4	0.1	24.5	23.1	0.8	1	1	0
1023	77	M	no	no	no	no	no	Uncomplicated urinary tract infection	genitourinary condition	no	no	no	no	no		no	100000	1	7.4	527.4	1.3	3.2	9400	101.8	0	0	0.6	1	1	0
1024	80	M	yes	yes	no	no	no	Not specified	Infectious disease	no	no	no	no	no	yes	no	0	0	63.9	12.5	13.6	0.9	104.5	0.1	68.8	12.1	0.4	0	0	0
1027	75	W	yes	no	no	no	yes	Not specified	Gastrointestinal	yes	yes	yes	no	yes	no	no	1000	10	6.1	1.3	1.9	0	1	0.3	0	1	0	0	0	0
1028	55	M	yes	no	no	no	no	Not specified	Musculoskeletal condition	no	no	no	no	no	no	no	0	0	2	5.8	3.6	0.1	64.8	0.2	0	2.9	0	0	0	0
1032	46	M	yes	no	yes	no	no	Not specified	Infectious disease	no	no	no	yes	yes	yes	no	0	0	16.3	16.9	34.7	1.4	11.3	0	0	32.9	1.4	0	0	0
1034	20	W	no	no	no	no	no	Uncomplicated urinary tract infection	genitourinary condition	yes	no	yes	no	no	no		1000	10	31.4	61.2	126.6	4.4	2450.8	0.4	0	64.1	1.5	0	0	0
1036	36	W	yes	yes	no	no	no	Not specified	Infectious disease	yes	no	yes	yes	no	no	yes	1000	10	11.1	29.5	38	3.8	564.2	0.8	19	5.7	1.2	0	0	0
1039	86	W	yes	no	no	no	no	Urosepsis	Infectious disease	no	no	no	no	no	yes	no	10000	1	14.5	711.4	1.9	0.3	4260.7	0	0	0.6	0	1	1	0
1041	69	M	no	no	no	no	no	Prostatitis	Musculoskeletal condition	yes	yes	no	no	yes	no	no	0	0	11.6	9.9	5.2	0.3	8.2	0	0	3.4	0.2	0	0	0
1042	77	W	yes	no	no	no	yes	Unknown infection/fever/sepsis	Infectious disease	no	no	no	no	yes	yes	no	0	0	6.4	6.8	2.6	0.4	8.8	0	0	2.1	0.3	0	0	0
1043	19	W	no	no	no	no	no	Asymptomatical bacteriuria	Neurological problem	no	no	no	no	no	no	no	1000	0	2.6	7.1	16.3	0	251.6	0	0	2.3	0	0	0	0
1044	25	W	yes	no	no	no	no	Not specified	Infectious disease	no	no	yes	no	no	yes	no	1000	10	4.3	39.7	170.9	2	1394.1	0.3	0	161.5	0.2	0	0	0
1045	75	M	yes	no	no	no	no	Not specified	Infectious disease	no	no	no	no	no	no	no	1000	10	1107.7	302.3	124.2	17.2	8.2	0	0	45.3	13.4	0	0	0
1046	79	W	yes	no	no	no	yes	Urosepsis	Infectious disease	no	no	no	no	no	no	no	1000	26	527.7	10000	50.7	27.2	10000	1.8	243	9	16.3	0	0	0
1049	54	W	yes	no	no	yes	yes	Urosepsis	Infectious disease	no	no	yes	no	no	no	no	10000	1	108.3	10000	19.5	1.2	5091	0	0	3.5	0.8	1	1	0
1051	87	M	yes	no	yes	yes	no	Not specified	Other	no	no	no	no	no	no	no	10000	24	21.6	14.9	2.9	0.7	1825.1	0	0	2.7	0.7	1	1	0
1052	76	W	yes	no	no	no	no	Urosepsis	Infectious disease	no	no	no	no	yes	yes	no	100000	1	75.7	3213.7	6.6	0.2	10000	0.1	0	1.3	0.2	1	1	0
1053	30	M	no	no	no	yes	no	Not specified	Gastrointestinal	no	no	no	no	yes	no	no	1000	2	11.7	0.9	1.5	0	74.2	0	0	1.3	0	0	0	0
1054	47	W	no	no	no	no	no	Pyelonephritis	genitourinary condition	yes	yes	yes	no	no	no	no	10000	1	768	2103.8	4.8	0.9	10000	0	0	1.3	0.9	1	1	0
1055	71	W	no	no	no	no	no	Uncomplicated urinary tract infection	genitourinary condition	no	yes	no	no	no	no	no	1000	1	48758	1011	1.8	0	21.7	0	219.8	0	0	0	0	0
1056	75	M	yes	no	no	no	no	Not specified	Infectious disease	no	no	no	no	no	yes	no	0	0	36.5	10.2	14.1	2	5.8	0	0	13.3	0.6	0	0	0
1057	45	W	no	no	no	no	no	Unknown infection/fever/sepsis	Other	no	no	no	no	no	no		0	0	20.1	4.8	3	0.1	173.8	0.1	0	0.5	0.1	0	0	0
1059	71	M	yes	no	no	no	yes	Not specified	Psychiatric problem, including self-harm	no	no	no	no	yes	no	no	0	0	32.4	27.9	2.4	0.1	6.8	0	0	2	0	0	0	0
1060	67	W	yes	yes	no	no	no	Not specified	Infectious disease	no	no	yes	no	no	yes	no	0	0	15.7	2.4	1.3	0	1	0	0	1	0	0	0	0
1061	26	W	no	no	no	no	no	Pyelonephritis	genitourinary condition	yes	no	yes	yes	no	no	no	1000	10	34.7	127.8	21	0.6	3105.7	0	0	1.6	0.4	0	0	0
1062	78	W	yes	yes	no	no	yes	Uncomplicated urinary tract infection	Neurological problem	no	no	yes	no	no	no	no	10000	25	9.6	263.3	0.7	0.2	10000	0.1	0	0.3	0	1	1	0
1063	81	W	yes	no	no	no	no	Uncomplicated urinary tract infection	Psychiatric problem, including self-harm	no	no	no	no	no	no	no	1000	1	554.2	983.6	4.6	3.8	298	0	0	0.4	0.4	0	0	0
1064	51	M	yes	no	no	yes	yes	Unknown infection/fever/sepsis	Infectious disease	no	no	no	no	no	yes	no	0	0	13.6	65	160	11	106.6	1.6	0	127.9	4.5	0	0	0
1068	84	M	yes	no	no	yes	yes	Unknown infection/fever/sepsis	Infectious disease	no	no	no	no	no	yes	no	10000	7	29.1	439.8	1.8	0.3	379.7	0	0	0.1	0	1	1	0
1069	93	W	yes	no	no	no	no	Urosepsis	Infectious disease	no	yes	yes	no	no	yes	yes	10000	6	198.7	309.5	16.3	0.4	526.7	1.5	0	2.7	0.2	1	1	0
1070	43	M	yes	yes	no	no	no	Not specified	Infectious disease	no	no	no	no	no	no	no	0	0	23.5	27.2	10.5	0.2	1	0.1	0	4.8	0.2	0	0	0
1071	67	M	yes	no	no	no	no	Not specified	Infectious disease	no	no	no	no	no	no	no	0	0	10.5	16.3	2.3	1.5	9.8	0.1	0	1.7	0.6	0	0	0
1072	78	W	yes	no	no	no	no	Uncomplicated urinary tract infection	Psychiatric problem, including self-harm	yes	no	yes	no	no	no	no	10000	10	56.8	848.7	11	0.4	248.3	0.1	0	0.9	0	2	1	1
1075	86	W	yes	no	no	no	no	Unknown infection/fever/sepsis	Infectious disease	no	no	no	no	no	no	no	100000	1	541.1	56.8	42.8	0.3	10000	16.1	0	35.3	0.3	1	1	0
1076	60	W	yes	no	yes	yes	yes	Complicated urinary tract infection	Other	no	no	no	no	no	no	no	10000	1	20.2	1910	3.4	1.4	830.9	0.1	0	0.6	1	1	1	0
1079	69	M	yes	yes	no	no	yes	Unknown infection/fever/sepsis	Infectious disease	yes	yes	no	no	no	yes	no	10000	1	29.3	465.1	9.5	1.3	87.4	0.1	0	5.9	0.7	1	1	0
1081	59	W	no	yes	yes	yes	no	Uro/Nephrolithiasis	genitourinary condition	no	no	no	no	no	no	no	1000	10	15.2	277.6	56.2	2.3	35.1	0	0	48.4	1.2	0	0	0
1083	69	M	yes	yes	no	no	no	Unknown infection/fever/sepsis	Infectious disease	no	no	no	no	no	yes	no	0	0	132.6	19.8	9.5	3	39.3	0	70.9	4.6	2.9	0	0	0
1084	82	M	yes	yes	no	yes	no	Uro/Nephrolithiasis	Other	no	no	no	no	yes	no	no	10000	10	204.6	90.7	9.8	0	20.6	0	110.2	9.5	0	2	1	1
1085	52	M	yes	no	no	no	yes	Unknown infection/fever/sepsis	Infectious disease	yes	no	yes	no	no	yes	no	100000	1	9.2	99	26.4	0.3	10000	0	0	26.3	0	1	1	0
1088	70	M	yes	yes	no	no	yes	Unknown infection/fever/sepsis	Infectious disease	no	no	yes	no	no	yes	no	100000	7	2889.4	466.5	33.1	5.6	1628	18.3	0	2.5	4.9	1	1	0
1089	61	W	no	yes	no	no	yes	Uncomplicated urinary tract infection	genitourinary condition	yes	no	no	yes	no	no	no	0	0	3	3.3	5.1	0	34	0	0	3.4	0	0	0	0
1090	73	M	yes	yes	no	yes	no	Not specified	Gastrointestinal	no	no	no	no	no	yes	no	1000	10	12.7	12.2	8.9	0.6	9.3	0	66.8	5.7	0.6	0	0	0
1092	77	M	yes	no	no	no	no	Not specified	Neurological problem	no	no	no	no	no	no	no	1000	10	31.9	8.9	9.8	0.2	8.2	0.3	0	7.8	0.2	0	0	0
1093	84	M	yes	no	no	yes	yes	Urosepsis	genitourinary condition	no	no	no	no	no	yes	no	100000	1	7.4	299.9	1.6	0	10000	0.1	0	0.6	0	1	1	0
1094	68	M	no	no	no	yes	yes	Uncomplicated urinary tract infection	genitourinary condition	no	no	yes	no	no	no	no	10000	17	31.1	3953.8	19.6	0.4	985.3	0	0	17.5	0.2	1	1	0
1095	44	W	no	yes	no	no	no	Not specified	Gastrointestinal	yes	no	no	no	no	no	no	10000	10	28.5	841.8	60.3	7.4	1356.8	0	0	0	0.6	2	1	1
1096	73	M	yes	no	no	no	no	Urosepsis	Infectious disease	yes	no	no	no	no	no	no	0	0	442.1	46	58.3	25.9	11.3	0.3	253.7	47.3	22.9	0	0	0
1099	61	M	yes	no	no	yes	yes	Not specified	Other	no	no	no	no	no	no	no	0	0	9.2	5.1	1.6	0.2	1	0	0	1.3	0.2	0	0	0
1100	19	W	no	no	no	no	no	Uncomplicated urinary tract infection	genitourinary condition	yes	yes	no	no	no	no	no	10000	1	8.9	1147.5	30.4	0.6	7311.8	0	0	1.6	0.6	1	1	0
1101	65	M	yes	no	no	yes	no	Not specified	Infectious disease	no	yes	no	no	yes	no	no	0	0	23.2	84.2	24.9	0.2	11.3	0.1	0	23.4	0.2	0	0	0
1102	41	M	yes	no	no	no	no	Not specified	Other	no	no	no	no	no	no	no	0	0	6.2	12.1	6.5	0.6	18.6	0	0	5.4	0.3	0	0	0
1103	71	M	yes	no	yes	no	no	Urosepsis	Infectious disease	no	no	no	no	no	no	no	100000	10	30.1	826.6	21.6	9.2	10000	0	0	0.2	0.7	2	1	1
1104	65	M	yes	yes	yes	yes	yes	Urosepsis	Infectious disease	no	no	no	no	no	no	no	100000	10	122.2	3403.2	32.6	2.5	10000	5	0	10.4	0.8	2	1	1
1105	68	M	yes	no	no	yes	no	Unknown infection/fever/sepsis	Infectious disease	no	no	no	no	no	no	no	0	0	15.2	9.3	27.2	9.1	5.1	1.8	0	18.7	8.3	0	0	0
1106	31	M	yes	no	no	no	no	Epidydmitis or orchitis	genitourinary condition	no	yes	no	no	no	no	no	100000	1	3.6	44.1	25.1	0	10000	0	0	25.1	0	1	1	0
1107	59	W	yes	no	no	no	yes	Not specified	Infectious disease	no	no	no	no	no	no	no	1000	0	18.2	1	3.3	0	20.6	0.3	0	2.7	0	0	0	0
1108	94	W	yes	no	no	no	no	Uncomplicated urinary tract infection	genitourinary condition	no	no	no	no	no	no	no	1000	10	21.9	789.2	8.7	0.8	10000	0	0	1.2	0.3	0	0	0
1109	59	M	yes	no	yes	yes	yes	Pyelonephritis	genitourinary condition	no	no	yes	yes	no	yes	no	100000	17	237	756.1	3	1.4	559.7	1	173	0.3	0.8	1	1	0
1110	22	W	no	no	no	no	no	Pyelonephritis	genitourinary condition	yes	no	yes	no	no	no	yes	10000	1	15.2	223.4	3.9	1	5615.4	0.6	0	0	0.2	1	1	0
1111	90	W	yes	no	no	no	no	Uncomplicated urinary tract infection	genitourinary condition	no	no	no	no	no	yes	no	100000	1	8.7	314.6	1.5	0.6	10000	0.1	0	0.4	0.3	1	1	0
1112	69	M	yes	no	yes	no	yes	Unknown infection/fever/sepsis	Infectious disease	no	no	no	no	yes	yes	no	1000	10	3.6	59.2	34.9	0	93	0	0	32.9	0	0	0	0
1113	90	M	yes	no	yes	no	no	Complicated urinary tract infection	trauma	no	no	yes	no	no	no	no	100000	17	69.7	166.7	0.3	0	4515.4	0	0	0.1	0	1	1	0
1114	48	M	no	no	no	no	no	Unknown infection/fever/sepsis	Infectious disease	no	no	no	no	no	no	no	1000	10	13.1	6.5	3.3	0.2	7.2	0	0	2.4	0.2	0	0	0
1118	54	M	no	no	no	yes	no	Complicated urinary tract infection	Neurological problem	no	no	no	no	no	no	no	100000	10	6.3	49	63.8	1.4	10000	0	0	57.7	0.6	2	1	1
1119	64	W	yes	no	no	no	yes	Pyelonephritis	Neurological problem	yes	no	no	yes	yes	no	yes	0	0	10.1	7.5	18.3	0.8	7.2	0	0	13.6	0.2	0	0	0
1122	49	W	no	no	no	no	no	Uncomplicated urinary tract infection	genitourinary condition	yes	yes	yes	no	no	no	yes	10000	1	26.9	1739.5	6.2	1.2	1074.2	0	0	1	1	1	1	0
1123	79	W	yes	no	no	no	no	Asymptomatical bacteriuria	Other	no	no	no	no	no	no	no	10000	1	104.6	21.3	17.5	0.3	10000	0.9	0	6.8	0.3	1	1	0
1124	78	M	yes	yes	no	no	no	Unknown infection/fever/sepsis	Infectious disease	no	no	yes	no	yes	no	no	0	0	6.8	7.7	19.5	0	223.5	0.1	0	17.3	0	0	0	0
1127	22	M	yes	no	no	no	yes	Unknown infection/fever/sepsis	Infectious disease	no	no	no	no	no	no	no	1000	0	133.1	11	14.9	2.4	8.2	0.1	0	13.7	1	0	0	0
1128	74	M	yes	yes	no	no	no	Not specified	Respiratory problem	no	no	no	no	no	no	no	1000	16	26.7	20.2	24.8	3.5	353.9	4.3	0	13.6	1.2	0	0	0
1130	51	M	yes	no	no	no	no	Pyelonephritis	genitourinary condition	no	no	no	no	no	yes	no	10000	1	4.3	119.5	1.9	0.3	6133.6	0.3	0	0	0	1	1	0
1131	30	W	yes	no	no	no	no	Unknown infection/fever/sepsis	Infectious disease	no	yes	yes	yes	no	no	yes	1000	10	39.6	6.9	8	0	248.2	0.7	0	2.1	0	0	0	0
1133	22	W	no	no	no	no	no	Complicated urinary tract infection	genitourinary condition	yes	no	yes	no	yes	no	yes	0	0	6.2	1073.1	5.4	1.4	317.7	0.1	0	1.2	0.9	0	0	0
1134	41	W	no	no	no	no	no	Pyelonephritis	genitourinary condition	yes	yes	no	no	yes	no	no	1000	10	11.3	25.2	26.9	0.3	298	0.1	0	5.2	0.3	0	0	0
1135	63	W	no	no	yes	yes	no	Complicated urinary tract infection	genitourinary condition	no	no	no	no	no	no	no	0	0	5.2	24.8	68.2	4.7	140.7	0	0	66.5	0.4	0	0	0
1136	28	M	no	no	no	no	no	Prostatitis	genitourinary condition	no	no	no	no	no	no	no	0	0	27.3	1825.9	1	0.3	262.8	0.1	0	0.4	0.2	0	0	0
1138	42	M	no	no	no	no	yes	Urethritis/Balanitis	Infectious disease	no	no	no	no	no	no	no	100000	1	29.7	301.4	24.7	22.6	10000	0	0	1.2	2.2	1	1	0
1139	71	W	yes	yes	no	no	no	Uncomplicated urinary tract infection	Neurological problem	no	no	no	no	no	no	no	10000	1	1.6	67.1	9.5	0	10000	0	0	6.8	0	1	1	0
1141	79	W	yes	yes	no	no	no	Asymptomatical bacteriuria	trauma	no	no	no	no	yes	no	no	100000	1	103.4	2149.5	25.1	0.8	3063.5	0.3	0	0.9	0.6	1	1	0
1143	45	W	yes	no	no	no	yes	Unknown infection/fever/sepsis	Infectious disease	no	no	no	no	no	no	no	1000	10	42.9	4.8	1.9	0	10.3	0	0	1.2	0	0	0	0
1144	63	W	yes	yes	yes	yes	yes	Urosepsis	Infectious disease	no	no	yes	no	yes	no	no	1000	3	31.5	92.7	268.5	6.2	10000	0	0	257	0.3	0	0	0
1146	47	W	no	no	no	no	no	Not specified	Musculoskeletal condition	no	no	no	no	yes	no	yes	0	0	9.6	6	26.9	0.4	614.6	0.1	0	1	0.3	0	0	0
1147	60	W	yes	no	no	no	yes	Not specified	Respiratory problem	no	no	no	no	no	no	no	1000	10	25.3	10.2	13.7	0	118.9	0.2	0	5.1	0	0	0	0
1148	18	W	no	no	no	no	no	Pyelonephritis	genitourinary condition	yes	yes	no	yes	no	no	no	100000	1	101.1	4622.8	39.6	7.6	10000	0	57.7	3.9	5	1	1	0
1150	57	W	yes	no	no	no	yes	Urosepsis	genitourinary condition	no	no	no	yes	yes	no	no	100000	5	73.5	3399.7	12.6	0.2	10000	0	0	3.3	0.2	1	1	0
1151	74	M	yes	no	no	no	yes	Not specified	Other	no	no	no	no	no	no	no	0	0	15.1	6	4.9	0.2	15.5	0.1	0	4.3	0.2	0	0	0
1153	33	W	yes	no	no	no	no	Urosepsis	genitourinary condition	no	no	yes	yes	no	yes	no	1000	1	31.3	64.8	154	2.4	84.8	0	204.6	140.3	1.5	0	0	0
1154	76	M	yes	no	no	no	no	Not specified	Gastrointestinal	no	no	yes	no	no	no	no	0	0	31	8.7	4.5	0.4	7.8	0.1	38.7	3	0.1	0	0	0
1156	46	W	no	no	no	no	no	Pyelonephritis	genitourinary condition	yes	yes	yes	no	no	no	yes	10000	1	3109.8	6542.2	39.1	5.3	610.6	0	0	1.5	3.1	1	1	0
1157	34	M	no	no	no	no	no	Not specified	Infectious disease	no	no	no	no	yes	no	no	0	0	28.3	27.4	14.7	1.9	6.8	0.1	0	4.9	0.7	0	0	0
1159	57	W	yes	no	no	no	no	Urosepsis	genitourinary condition	no	no	no	no	yes	no	no	0	0	38.9	113.2	33.3	3.8	45.2	0	186.3	15	2.8	0	0	0
1160	17	M	yes	no	no	yes	yes	Not specified	Infectious disease	no	no	no	no	yes	yes	no	0	0	40	2.4	3.7	0.2	3.1	0.1	14.3	3	0.2	0	0	0
1163	38	M	yes	no	no	no	no	Not specified	Other	no	no	no	no	no	yes	no	1000	0	3.7	0.8	0.4	0	1.9	0	0	0.2	0	0	0	0
1164	38	M	no	no	no	no	no	Prostatitis	genitourinary condition	yes	yes	no	no	no	no	no	100000	28	4.5	1019.9	2.3	0.4	10000	0	0	0.1	0.4	1	1	0
